# Supplementary material for: An equitable redistribution of unburnable carbon
Source: Nat Commun. 2020 Aug 7;11:3968. doi: 10.1038/s41467-020-17679-3 (PMC7414863; doi:10.1038/s41467-020-17679-3)
Supplement: Supplementary file 4 — Source Data [file 41467_2020_17679_MOESM4_ESM.xlsx]

## Sheet: Figure 1
	Left hand panel						Right hand panel
	Scenario	Fuel	Period	Region	Value		Scenario	Fuel	Period	Region	Val
	1.75C HTX	Gas	2020	HHD	0		1.75C	Gas	2020	HHD	81
	1.75C HTX	Gas	2020	LMHD: AFR	0		1.75C	Gas	2020	LMHD: AFR	13
	1.75C HTX	Gas	2020	LMHD: IND	0		1.75C	Gas	2020	LMHD: IND	2
	1.75C HTX	Gas	2020	LMHD: ODA	0		1.75C	Gas	2020	LMHD: ODA	11
	1.75C HTX	Gas	2020	VHHD	0		1.75C	Gas	2020	VHHD	49
	1.75C HTX	Gas	2030	HHD	-0.017		1.75C	Gas	2040	HHD	57
	1.75C HTX	Gas	2030	LMHD: AFR	0.005		1.75C	Gas	2040	LMHD: AFR	10
	1.75C HTX	Gas	2030	LMHD: IND	0.003		1.75C	Gas	2040	LMHD: IND	5
	1.75C HTX	Gas	2030	LMHD: ODA	0.023		1.75C	Gas	2040	LMHD: ODA	9
	1.75C HTX	Gas	2030	VHHD	-0.106		1.75C	Gas	2040	VHHD	17
	1.75C HTX	Gas	2040	HHD	-0.09		1.75C	Gas	2060	HHD	40
	1.75C HTX	Gas	2040	LMHD: AFR	0.032		1.75C	Gas	2060	LMHD: AFR	7
	1.75C HTX	Gas	2040	LMHD: IND	0.01		1.75C	Gas	2060	LMHD: IND	2
	1.75C HTX	Gas	2040	LMHD: ODA	0.051		1.75C	Gas	2060	LMHD: ODA	5
	1.75C HTX	Gas	2040	VHHD	-0.129		1.75C	Gas	2060	VHHD	6
	1.75C HTX	Gas	2050	HHD	-0.327		1.75C	Oil	2020	HHD	138
	1.75C HTX	Gas	2050	LMHD: AFR	0.158		1.75C	Oil	2020	LMHD: AFR	31
	1.75C HTX	Gas	2050	LMHD: IND	0.056		1.75C	Oil	2020	LMHD: IND	2
	1.75C HTX	Gas	2050	LMHD: ODA	0.159		1.75C	Oil	2020	LMHD: ODA	7
	1.75C HTX	Gas	2050	VHHD	-0.073		1.75C	Oil	2020	VHHD	32
	1.75C HTX	Gas	2060	HHD	-0.424		1.75C	Oil	2040	HHD	99
	1.75C HTX	Gas	2060	LMHD: AFR	0.281		1.75C	Oil	2040	LMHD: AFR	10
	1.75C HTX	Gas	2060	LMHD: IND	0.055		1.75C	Oil	2040	LMHD: IND	1
	1.75C HTX	Gas	2060	LMHD: ODA	0.207		1.75C	Oil	2040	LMHD: ODA	2
	1.75C HTX	Gas	2060	VHHD	-0.056		1.75C	Oil	2040	VHHD	12
	1.75C HTX	Oil	2020	HHD	0		1.75C	Oil	2060	HHD	76
	1.75C HTX	Oil	2020	LMHD: AFR	0		1.75C	Oil	2060	LMHD: AFR	9
	1.75C HTX	Oil	2020	LMHD: IND	0		1.75C	Oil	2060	LMHD: IND	0
	1.75C HTX	Oil	2020	LMHD: ODA	0		1.75C	Oil	2060	LMHD: ODA	0
	1.75C HTX	Oil	2020	VHHD	0		1.75C	Oil	2060	VHHD	12
	1.75C HTX	Oil	2030	HHD	-0.023		2C	Gas	2020	HHD	81
	1.75C HTX	Oil	2030	LMHD: AFR	0.028		2C	Gas	2020	LMHD: AFR	13
	1.75C HTX	Oil	2030	LMHD: IND	-0.005		2C	Gas	2020	LMHD: IND	2
	1.75C HTX	Oil	2030	LMHD: ODA	0.004		2C	Gas	2020	LMHD: ODA	11
	1.75C HTX	Oil	2030	VHHD	-0.042		2C	Gas	2020	VHHD	49
	1.75C HTX	Oil	2040	HHD	-0.231		2C	Gas	2040	HHD	69
	1.75C HTX	Oil	2040	LMHD: AFR	0.158		2C	Gas	2040	LMHD: AFR	12
	1.75C HTX	Oil	2040	LMHD: IND	0.016		2C	Gas	2040	LMHD: IND	5
	1.75C HTX	Oil	2040	LMHD: ODA	0.036		2C	Gas	2040	LMHD: ODA	11
	1.75C HTX	Oil	2040	VHHD	-0.054		2C	Gas	2040	VHHD	23
	1.75C HTX	Oil	2050	HHD	-0.344		2C	Gas	2060	HHD	55
	1.75C HTX	Oil	2050	LMHD: AFR	0.229		2C	Gas	2060	LMHD: AFR	14
	1.75C HTX	Oil	2050	LMHD: IND	0.022		2C	Gas	2060	LMHD: IND	3
	1.75C HTX	Oil	2050	LMHD: ODA	0.074		2C	Gas	2060	LMHD: ODA	8
	1.75C HTX	Oil	2050	VHHD	-0.098		2C	Gas	2060	VHHD	20
	1.75C HTX	Oil	2060	HHD	-0.43		2C	Oil	2020	HHD	138
	1.75C HTX	Oil	2060	LMHD: AFR	0.257		2C	Oil	2020	LMHD: AFR	31
	1.75C HTX	Oil	2060	LMHD: IND	0.013		2C	Oil	2020	LMHD: IND	2
	1.75C HTX	Oil	2060	LMHD: ODA	0.092		2C	Oil	2020	LMHD: ODA	7
	1.75C HTX	Oil	2060	VHHD	-0.108		2C	Oil	2020	VHHD	32
	1.75C LTX	Gas	2020	HHD	0		2C	Oil	2040	HHD	111
	1.75C LTX	Gas	2020	LMHD: AFR	0		2C	Oil	2040	LMHD: AFR	14
	1.75C LTX	Gas	2020	LMHD: IND	0		2C	Oil	2040	LMHD: IND	1
	1.75C LTX	Gas	2020	LMHD: ODA	0		2C	Oil	2040	LMHD: ODA	3
	1.75C LTX	Gas	2020	VHHD	0		2C	Oil	2040	VHHD	14
	1.75C LTX	Gas	2030	HHD	-0.02		2C	Oil	2060	HHD	89
	1.75C LTX	Gas	2030	LMHD: AFR	0		2C	Oil	2060	LMHD: AFR	12
	1.75C LTX	Gas	2030	LMHD: IND	0.002		2C	Oil	2060	LMHD: IND	1
	1.75C LTX	Gas	2030	LMHD: ODA	0.017		2C	Oil	2060	LMHD: ODA	4
	1.75C LTX	Gas	2030	VHHD	-0.085		2C	Oil	2060	VHHD	14
	1.75C LTX	Gas	2040	HHD	-0.053		1.75C HTX	Gas	2040	HHD	48
	1.75C LTX	Gas	2040	LMHD: AFR	0.015		1.75C HTX	Gas	2040	LMHD: AFR	14
	1.75C LTX	Gas	2040	LMHD: IND	0.006		1.75C HTX	Gas	2040	LMHD: IND	6
	1.75C LTX	Gas	2040	LMHD: ODA	0.046		1.75C HTX	Gas	2040	LMHD: ODA	14
	1.75C LTX	Gas	2040	VHHD	-0.125		1.75C HTX	Gas	2040	VHHD	4
	1.75C LTX	Gas	2050	HHD	-0.239		1.75C HTX	Gas	2060	HHD	14
	1.75C LTX	Gas	2050	LMHD: AFR	0.1		1.75C HTX	Gas	2060	LMHD: AFR	24
	1.75C LTX	Gas	2050	LMHD: IND	0.044		1.75C HTX	Gas	2060	LMHD: IND	6
	1.75C LTX	Gas	2050	LMHD: ODA	0.115		1.75C HTX	Gas	2060	LMHD: ODA	18
	1.75C LTX	Gas	2050	VHHD	-0.071		1.75C HTX	Gas	2060	VHHD	3
	1.75C LTX	Gas	2060	HHD	-0.244		1.75C HTX	Oil	2040	HHD	70
	1.75C LTX	Gas	2060	LMHD: AFR	0.147		1.75C HTX	Oil	2040	LMHD: AFR	29
	1.75C LTX	Gas	2060	LMHD: IND	0.048		1.75C HTX	Oil	2040	LMHD: IND	3
	1.75C LTX	Gas	2060	LMHD: ODA	0.078		1.75C HTX	Oil	2040	LMHD: ODA	7
	1.75C LTX	Gas	2060	VHHD	-0.052		1.75C HTX	Oil	2040	VHHD	5
	1.75C LTX	Oil	2020	HHD	0		1.75C HTX	Oil	2060	HHD	34
	1.75C LTX	Oil	2020	LMHD: AFR	0		1.75C HTX	Oil	2060	LMHD: AFR	34
	1.75C LTX	Oil	2020	LMHD: IND	0		1.75C HTX	Oil	2060	LMHD: IND	2
	1.75C LTX	Oil	2020	LMHD: ODA	0		1.75C HTX	Oil	2060	LMHD: ODA	9
	1.75C LTX	Oil	2020	VHHD	0		1.75C HTX	Oil	2060	VHHD	2
	1.75C LTX	Oil	2030	HHD	-0.014		1.75C LTX	Gas	2040	HHD	51
	1.75C LTX	Oil	2030	LMHD: AFR	0.032		1.75C LTX	Gas	2040	LMHD: AFR	12
	1.75C LTX	Oil	2030	LMHD: IND	0		1.75C LTX	Gas	2040	LMHD: IND	6
	1.75C LTX	Oil	2030	LMHD: ODA	0.006		1.75C LTX	Gas	2040	LMHD: ODA	14
	1.75C LTX	Oil	2030	VHHD	-0.04		1.75C LTX	Gas	2040	VHHD	4
	1.75C LTX	Oil	2040	HHD	-0.205		1.75C LTX	Gas	2060	HHD	25
	1.75C LTX	Oil	2040	LMHD: AFR	0.153		1.75C LTX	Gas	2060	LMHD: AFR	16
	1.75C LTX	Oil	2040	LMHD: IND	0.01		1.75C LTX	Gas	2060	LMHD: IND	5
	1.75C LTX	Oil	2040	LMHD: ODA	0.046		1.75C LTX	Gas	2060	LMHD: ODA	10
	1.75C LTX	Oil	2040	VHHD	-0.054		1.75C LTX	Gas	2060	VHHD	3
	1.75C LTX	Oil	2050	HHD	-0.305		1.75C LTX	Oil	2040	HHD	74
	1.75C LTX	Oil	2050	LMHD: AFR	0.23		1.75C LTX	Oil	2040	LMHD: AFR	29
	1.75C LTX	Oil	2050	LMHD: IND	0.019		1.75C LTX	Oil	2040	LMHD: IND	2
	1.75C LTX	Oil	2050	LMHD: ODA	0.076		1.75C LTX	Oil	2040	LMHD: ODA	8
	1.75C LTX	Oil	2050	VHHD	-0.098		1.75C LTX	Oil	2040	VHHD	5
	1.75C LTX	Oil	2060	HHD	-0.26		1.75C LTX	Oil	2060	HHD	50
	1.75C LTX	Oil	2060	LMHD: AFR	0.187		1.75C LTX	Oil	2060	LMHD: AFR	27
	1.75C LTX	Oil	2060	LMHD: IND	0.004		1.75C LTX	Oil	2060	LMHD: IND	1
	1.75C LTX	Oil	2060	LMHD: ODA	0.061		1.75C LTX	Oil	2060	LMHD: ODA	6
	1.75C LTX	Oil	2060	VHHD	-0.107		1.75C LTX	Oil	2060	VHHD	2
	2C HTX	Gas	2020	HHD	0		2C HTX	Gas	2040	HHD	58
	2C HTX	Gas	2020	LMHD: AFR	0		2C HTX	Gas	2040	LMHD: AFR	13
	2C HTX	Gas	2020	LMHD: IND	0		2C HTX	Gas	2040	LMHD: IND	7
	2C HTX	Gas	2020	LMHD: ODA	0		2C HTX	Gas	2040	LMHD: ODA	12
	2C HTX	Gas	2020	VHHD	0		2C HTX	Gas	2040	VHHD	4
	2C HTX	Gas	2030	HHD	0.001		2C HTX	Gas	2060	HHD	15
	2C HTX	Gas	2030	LMHD: AFR	-0.001		2C HTX	Gas	2060	LMHD: AFR	28
	2C HTX	Gas	2030	LMHD: IND	0.005		2C HTX	Gas	2060	LMHD: IND	5
	2C HTX	Gas	2030	LMHD: ODA	0.01		2C HTX	Gas	2060	LMHD: ODA	22
	2C HTX	Gas	2030	VHHD	-0.134		2C HTX	Gas	2060	VHHD	3
	2C HTX	Gas	2040	HHD	-0.089		2C HTX	Oil	2040	HHD	80
	2C HTX	Gas	2040	LMHD: AFR	0.009		2C HTX	Oil	2040	LMHD: AFR	35
	2C HTX	Gas	2040	LMHD: IND	0.011		2C HTX	Oil	2040	LMHD: IND	2
	2C HTX	Gas	2040	LMHD: ODA	0.01		2C HTX	Oil	2040	LMHD: ODA	7
	2C HTX	Gas	2040	VHHD	-0.158		2C HTX	Oil	2040	VHHD	5
	2C HTX	Gas	2050	HHD	-0.285		2C HTX	Oil	2060	HHD	35
	2C HTX	Gas	2050	LMHD: AFR	0.07		2C HTX	Oil	2060	LMHD: AFR	35
	2C HTX	Gas	2050	LMHD: IND	0.01		2C HTX	Oil	2060	LMHD: IND	3
	2C HTX	Gas	2050	LMHD: ODA	0.083		2C HTX	Oil	2060	LMHD: ODA	9
	2C HTX	Gas	2050	VHHD	-0.175		2C HTX	Oil	2060	VHHD	2
	2C HTX	Gas	2060	HHD	-0.405		2C LTX	Gas	2040	HHD	70
	2C HTX	Gas	2060	LMHD: AFR	0.137		2C LTX	Gas	2040	LMHD: AFR	13
	2C HTX	Gas	2060	LMHD: IND	0.02		2C LTX	Gas	2040	LMHD: IND	7
	2C HTX	Gas	2060	LMHD: ODA	0.143		2C LTX	Gas	2040	LMHD: ODA	13
	2C HTX	Gas	2060	VHHD	-0.174		2C LTX	Gas	2040	VHHD	4
	2C HTX	Oil	2020	HHD	0		2C LTX	Gas	2060	HHD	32
	2C HTX	Oil	2020	LMHD: AFR	0		2C LTX	Gas	2060	LMHD: AFR	24
	2C HTX	Oil	2020	LMHD: IND	0		2C LTX	Gas	2060	LMHD: IND	5
	2C HTX	Oil	2020	LMHD: ODA	0		2C LTX	Gas	2060	LMHD: ODA	17
	2C HTX	Oil	2020	VHHD	0		2C LTX	Gas	2060	VHHD	3
	2C HTX	Oil	2030	HHD	0.035		2C LTX	Oil	2040	HHD	90
	2C HTX	Oil	2030	LMHD: AFR	0.025		2C LTX	Oil	2040	LMHD: AFR	29
	2C HTX	Oil	2030	LMHD: IND	-0.004		2C LTX	Oil	2040	LMHD: IND	2
	2C HTX	Oil	2030	LMHD: ODA	-0.002		2C LTX	Oil	2040	LMHD: ODA	6
	2C HTX	Oil	2030	VHHD	-0.078		2C LTX	Oil	2040	VHHD	5
	2C HTX	Oil	2040	HHD	-0.219		2C LTX	Oil	2060	HHD	62
	2C HTX	Oil	2040	LMHD: AFR	0.143		2C LTX	Oil	2060	LMHD: AFR	30
	2C HTX	Oil	2040	LMHD: IND	0.011		2C LTX	Oil	2060	LMHD: IND	1
	2C HTX	Oil	2040	LMHD: ODA	0.032		2C LTX	Oil	2060	LMHD: ODA	7
	2C HTX	Oil	2040	VHHD	-0.061		2C LTX	Oil	2060	VHHD	2
	2C HTX	Oil	2050	HHD	-0.379
	2C HTX	Oil	2050	LMHD: AFR	0.198
	2C HTX	Oil	2050	LMHD: IND	0.015
	2C HTX	Oil	2050	LMHD: ODA	0.066
	2C HTX	Oil	2050	VHHD	-0.061
	2C HTX	Oil	2060	HHD	-0.448
	2C HTX	Oil	2060	LMHD: AFR	0.193
	2C HTX	Oil	2060	LMHD: IND	0.017
	2C HTX	Oil	2060	LMHD: ODA	0.043
	2C HTX	Oil	2060	VHHD	-0.106
	2C LTX	Gas	2020	HHD	0
	2C LTX	Gas	2020	LMHD: AFR	0
	2C LTX	Gas	2020	LMHD: IND	0
	2C LTX	Gas	2020	LMHD: ODA	0
	2C LTX	Gas	2020	VHHD	0
	2C LTX	Gas	2030	HHD	0.005
	2C LTX	Gas	2030	LMHD: AFR	-0.002
	2C LTX	Gas	2030	LMHD: IND	0.004
	2C LTX	Gas	2030	LMHD: ODA	0.004
	2C LTX	Gas	2030	VHHD	-0.117
	2C LTX	Gas	2040	HHD	0.014
	2C LTX	Gas	2040	LMHD: AFR	0.004
	2C LTX	Gas	2040	LMHD: IND	0.01
	2C LTX	Gas	2040	LMHD: ODA	0.018
	2C LTX	Gas	2040	VHHD	-0.156
	2C LTX	Gas	2050	HHD	-0.114
	2C LTX	Gas	2050	LMHD: AFR	0.046
	2C LTX	Gas	2050	LMHD: IND	0.003
	2C LTX	Gas	2050	LMHD: ODA	0.058
	2C LTX	Gas	2050	VHHD	-0.173
	2C LTX	Gas	2060	HHD	-0.229
	2C LTX	Gas	2060	LMHD: AFR	0.097
	2C LTX	Gas	2060	LMHD: IND	0.017
	2C LTX	Gas	2060	LMHD: ODA	0.092
	2C LTX	Gas	2060	VHHD	-0.168
	2C LTX	Oil	2020	HHD	0
	2C LTX	Oil	2020	LMHD: AFR	0
	2C LTX	Oil	2020	LMHD: IND	0
	2C LTX	Oil	2020	LMHD: ODA	0
	2C LTX	Oil	2020	VHHD	0
	2C LTX	Oil	2030	HHD	0.008
	2C LTX	Oil	2030	LMHD: AFR	0.055
	2C LTX	Oil	2030	LMHD: IND	0.005
	2C LTX	Oil	2030	LMHD: ODA	0.008
	2C LTX	Oil	2030	VHHD	-0.076
	2C LTX	Oil	2040	HHD	-0.146
	2C LTX	Oil	2040	LMHD: AFR	0.106
	2C LTX	Oil	2040	LMHD: IND	0.005
	2C LTX	Oil	2040	LMHD: ODA	0.026
	2C LTX	Oil	2040	VHHD	-0.061
	2C LTX	Oil	2050	HHD	-0.301
	2C LTX	Oil	2050	LMHD: AFR	0.178
	2C LTX	Oil	2050	LMHD: IND	0.016
	2C LTX	Oil	2050	LMHD: ODA	0.067
	2C LTX	Oil	2050	VHHD	-0.061
	2C LTX	Oil	2060	HHD	-0.222
	2C LTX	Oil	2060	LMHD: AFR	0.144
	2C LTX	Oil	2060	LMHD: IND	0.007
	2C LTX	Oil	2060	LMHD: ODA	0.024
	2C LTX	Oil	2060	VHHD	-0.103

## Sheet: Figure 2
	Scenario	Period	Region	Val
	1.75C HTX	2020	HHD	0
	1.75C HTX	2020	LMHD: AFR	0
	1.75C HTX	2020	LMHD: IND	0
	1.75C HTX	2020	LMHD: ODA	0
	1.75C HTX	2020	VHHD	0
	1.75C HTX	2025	HHD	-320
	1.75C HTX	2025	LMHD: AFR	-86
	1.75C HTX	2025	LMHD: IND	69
	1.75C HTX	2025	LMHD: ODA	116
	1.75C HTX	2025	VHHD	585
	1.75C HTX	2030	HHD	-277
	1.75C HTX	2030	LMHD: AFR	-147
	1.75C HTX	2030	LMHD: IND	108
	1.75C HTX	2030	LMHD: ODA	124
	1.75C HTX	2030	VHHD	724
	1.75C HTX	2035	HHD	-47
	1.75C HTX	2035	LMHD: AFR	-307
	1.75C HTX	2035	LMHD: IND	107
	1.75C HTX	2035	LMHD: ODA	112
	1.75C HTX	2035	VHHD	794
	1.75C HTX	2040	HHD	222
	1.75C HTX	2040	LMHD: AFR	-387
	1.75C HTX	2040	LMHD: IND	98
	1.75C HTX	2040	LMHD: ODA	41
	1.75C HTX	2040	VHHD	714
	1.75C HTX	2045	HHD	422
	1.75C HTX	2045	LMHD: AFR	-511
	1.75C HTX	2045	LMHD: IND	116
	1.75C HTX	2045	LMHD: ODA	30
	1.75C HTX	2045	VHHD	552
	1.75C HTX	2050	HHD	554
	1.75C HTX	2050	LMHD: AFR	-582
	1.75C HTX	2050	LMHD: IND	131
	1.75C HTX	2050	LMHD: ODA	-71
	1.75C HTX	2050	VHHD	546
	1.75C HTX	2055	HHD	704
	1.75C HTX	2055	LMHD: AFR	-786
	1.75C HTX	2055	LMHD: IND	169
	1.75C HTX	2055	LMHD: ODA	-89
	1.75C HTX	2055	VHHD	688
	1.75C HTX	2060	HHD	665
	1.75C HTX	2060	LMHD: AFR	-829
	1.75C HTX	2060	LMHD: IND	261
	1.75C HTX	2060	LMHD: ODA	-109
	1.75C HTX	2060	VHHD	708
	1.75C LTX	2020	HHD	0
	1.75C LTX	2020	LMHD: AFR	0
	1.75C LTX	2020	LMHD: IND	0
	1.75C LTX	2020	LMHD: ODA	0
	1.75C LTX	2020	VHHD	0
	1.75C LTX	2025	HHD	-244
	1.75C LTX	2025	LMHD: AFR	-103
	1.75C LTX	2025	LMHD: IND	52
	1.75C LTX	2025	LMHD: ODA	104
	1.75C LTX	2025	VHHD	518
	1.75C LTX	2030	HHD	-172
	1.75C LTX	2030	LMHD: AFR	-112
	1.75C LTX	2030	LMHD: IND	75
	1.75C LTX	2030	LMHD: ODA	84
	1.75C LTX	2030	VHHD	523
	1.75C LTX	2035	HHD	-35
	1.75C LTX	2035	LMHD: AFR	-206
	1.75C LTX	2035	LMHD: IND	77
	1.75C LTX	2035	LMHD: ODA	78
	1.75C LTX	2035	VHHD	578
	1.75C LTX	2040	HHD	170
	1.75C LTX	2040	LMHD: AFR	-254
	1.75C LTX	2040	LMHD: IND	76
	1.75C LTX	2040	LMHD: ODA	7
	1.75C LTX	2040	VHHD	530
	1.75C LTX	2045	HHD	283
	1.75C LTX	2045	LMHD: AFR	-305
	1.75C LTX	2045	LMHD: IND	83
	1.75C LTX	2045	LMHD: ODA	17
	1.75C LTX	2045	VHHD	379
	1.75C LTX	2050	HHD	353
	1.75C LTX	2050	LMHD: AFR	-370
	1.75C LTX	2050	LMHD: IND	103
	1.75C LTX	2050	LMHD: ODA	-15
	1.75C LTX	2050	VHHD	372
	1.75C LTX	2055	HHD	353
	1.75C LTX	2055	LMHD: AFR	-448
	1.75C LTX	2055	LMHD: IND	106
	1.75C LTX	2055	LMHD: ODA	6
	1.75C LTX	2055	VHHD	489
	1.75C LTX	2060	HHD	119
	1.75C LTX	2060	LMHD: AFR	-350
	1.75C LTX	2060	LMHD: IND	195
	1.75C LTX	2060	LMHD: ODA	67
	1.75C LTX	2060	VHHD	430
	2C HTX	2020	HHD	0
	2C HTX	2020	LMHD: AFR	0
	2C HTX	2020	LMHD: IND	0
	2C HTX	2020	LMHD: ODA	0
	2C HTX	2020	VHHD	0
	2C HTX	2025	HHD	-462
	2C HTX	2025	LMHD: AFR	-102
	2C HTX	2025	LMHD: IND	54
	2C HTX	2025	LMHD: ODA	91
	2C HTX	2025	VHHD	585
	2C HTX	2030	HHD	-371
	2C HTX	2030	LMHD: AFR	-143
	2C HTX	2030	LMHD: IND	41
	2C HTX	2030	LMHD: ODA	99
	2C HTX	2030	VHHD	658
	2C HTX	2035	HHD	-119
	2C HTX	2035	LMHD: AFR	-300
	2C HTX	2035	LMHD: IND	36
	2C HTX	2035	LMHD: ODA	41
	2C HTX	2035	VHHD	779
	2C HTX	2040	HHD	80
	2C HTX	2040	LMHD: AFR	-407
	2C HTX	2040	LMHD: IND	55
	2C HTX	2040	LMHD: ODA	73
	2C HTX	2040	VHHD	712
	2C HTX	2045	HHD	263
	2C HTX	2045	LMHD: AFR	-477
	2C HTX	2045	LMHD: IND	92
	2C HTX	2045	LMHD: ODA	92
	2C HTX	2045	VHHD	672
	2C HTX	2050	HHD	464
	2C HTX	2050	LMHD: AFR	-450
	2C HTX	2050	LMHD: IND	118
	2C HTX	2050	LMHD: ODA	128
	2C HTX	2050	VHHD	559
	2C HTX	2055	HHD	744
	2C HTX	2055	LMHD: AFR	-525
	2C HTX	2055	LMHD: IND	136
	2C HTX	2055	LMHD: ODA	100
	2C HTX	2055	VHHD	600
	2C HTX	2060	HHD	976
	2C HTX	2060	LMHD: AFR	-678
	2C HTX	2060	LMHD: IND	169
	2C HTX	2060	LMHD: ODA	69
	2C HTX	2060	VHHD	758
	2C LTX	2020	HHD	0
	2C LTX	2020	LMHD: AFR	0
	2C LTX	2020	LMHD: IND	0
	2C LTX	2020	LMHD: ODA	0
	2C LTX	2020	VHHD	0
	2C LTX	2025	HHD	-336
	2C LTX	2025	LMHD: AFR	-122
	2C LTX	2025	LMHD: IND	37
	2C LTX	2025	LMHD: ODA	78
	2C LTX	2025	VHHD	501
	2C LTX	2030	HHD	-236
	2C LTX	2030	LMHD: AFR	-135
	2C LTX	2030	LMHD: IND	17
	2C LTX	2030	LMHD: ODA	49
	2C LTX	2030	VHHD	498
	2C LTX	2035	HHD	-131
	2C LTX	2035	LMHD: AFR	-163
	2C LTX	2035	LMHD: IND	15
	2C LTX	2035	LMHD: ODA	7
	2C LTX	2035	VHHD	499
	2C LTX	2040	HHD	-135
	2C LTX	2040	LMHD: AFR	-192
	2C LTX	2040	LMHD: IND	31
	2C LTX	2040	LMHD: ODA	17
	2C LTX	2040	VHHD	491
	2C LTX	2045	HHD	-5
	2C LTX	2045	LMHD: AFR	-240
	2C LTX	2045	LMHD: IND	60
	2C LTX	2045	LMHD: ODA	54
	2C LTX	2045	VHHD	444
	2C LTX	2050	HHD	109
	2C LTX	2050	LMHD: AFR	-275
	2C LTX	2050	LMHD: IND	96
	2C LTX	2050	LMHD: ODA	114
	2C LTX	2050	VHHD	440
	2C LTX	2055	HHD	254
	2C LTX	2055	LMHD: AFR	-337
	2C LTX	2055	LMHD: IND	99
	2C LTX	2055	LMHD: ODA	105
	2C LTX	2055	VHHD	476
	2C LTX	2060	HHD	171
	2C LTX	2060	LMHD: AFR	-346
	2C LTX	2060	LMHD: IND	134
	2C LTX	2060	LMHD: ODA	147
	2C LTX	2060	VHHD	552
	1.75C HTX	2020	Net	0
	1.75C HTX	2025	Net	363
	1.75C HTX	2030	Net	532
	1.75C HTX	2035	Net	657
	1.75C HTX	2040	Net	690
	1.75C HTX	2045	Net	610
	1.75C HTX	2050	Net	577
	1.75C HTX	2055	Net	686
	1.75C HTX	2060	Net	694
	1.75C LTX	2020	Net	0
	1.75C LTX	2025	Net	326
	1.75C LTX	2030	Net	399
	1.75C LTX	2035	Net	492
	1.75C LTX	2040	Net	529
	1.75C LTX	2045	Net	454
	1.75C LTX	2050	Net	443
	1.75C LTX	2055	Net	506
	1.75C LTX	2060	Net	461
	2C HTX	2020	Net	0
	2C HTX	2025	Net	165
	2C HTX	2030	Net	287
	2C HTX	2035	Net	436
	2C HTX	2040	Net	513
	2C HTX	2045	Net	642
	2C HTX	2050	Net	819
	2C HTX	2055	Net	1055
	2C HTX	2060	Net	1294
	2C LTX	2020	Net	0
	2C LTX	2025	Net	157
	2C LTX	2030	Net	192
	2C LTX	2035	Net	227
	2C LTX	2040	Net	212
	2C LTX	2045	Net	315
	2C LTX	2050	Net	486
	2C LTX	2055	Net	595
	2C LTX	2060	Net	657

## Sheet: Figure 3
	Scenario	Period	Region	Val
	1.75C HTX	2020	HHD	0
	1.75C HTX	2020	LMHD: AFR	0
	1.75C HTX	2020	LMHD: IND	0
	1.75C HTX	2020	LMHD: ODA	0
	1.75C HTX	2020	VHHD	0
	1.75C HTX	2025	HHD	-528
	1.75C HTX	2025	LMHD: AFR	-110
	1.75C HTX	2025	LMHD: IND	66
	1.75C HTX	2025	LMHD: ODA	79
	1.75C HTX	2025	VHHD	493
	1.75C HTX	2030	HHD	-540
	1.75C HTX	2030	LMHD: AFR	-233
	1.75C HTX	2030	LMHD: IND	86
	1.75C HTX	2030	LMHD: ODA	42
	1.75C HTX	2030	VHHD	646
	1.75C HTX	2035	HHD	-240
	1.75C HTX	2035	LMHD: AFR	-488
	1.75C HTX	2035	LMHD: IND	74
	1.75C HTX	2035	LMHD: ODA	-17
	1.75C HTX	2035	VHHD	672
	1.75C HTX	2040	HHD	127
	1.75C HTX	2040	LMHD: AFR	-620
	1.75C HTX	2040	LMHD: IND	55
	1.75C HTX	2040	LMHD: ODA	-125
	1.75C HTX	2040	VHHD	561
	1.75C HTX	2045	HHD	401
	1.75C HTX	2045	LMHD: AFR	-819
	1.75C HTX	2045	LMHD: IND	77
	1.75C HTX	2045	LMHD: ODA	-114
	1.75C HTX	2045	VHHD	455
	1.75C HTX	2050	HHD	674
	1.75C HTX	2050	LMHD: AFR	-952
	1.75C HTX	2050	LMHD: IND	63
	1.75C HTX	2050	LMHD: ODA	-283
	1.75C HTX	2050	VHHD	498
	1.75C HTX	2055	HHD	854
	1.75C HTX	2055	LMHD: AFR	-1236
	1.75C HTX	2055	LMHD: IND	98
	1.75C HTX	2055	LMHD: ODA	-347
	1.75C HTX	2055	VHHD	631
	1.75C HTX	2060	HHD	871
	1.75C HTX	2060	LMHD: AFR	-1357
	1.75C HTX	2060	LMHD: IND	186
	1.75C HTX	2060	LMHD: ODA	-367
	1.75C HTX	2060	VHHD	668
	1.75C LTX	2020	HHD	0
	1.75C LTX	2020	LMHD: AFR	0
	1.75C LTX	2020	LMHD: IND	0
	1.75C LTX	2020	LMHD: ODA	0
	1.75C LTX	2020	VHHD	0
	1.75C LTX	2025	HHD	-430
	1.75C LTX	2025	LMHD: AFR	-141
	1.75C LTX	2025	LMHD: IND	43
	1.75C LTX	2025	LMHD: ODA	81
	1.75C LTX	2025	VHHD	447
	1.75C LTX	2030	HHD	-362
	1.75C LTX	2030	LMHD: AFR	-189
	1.75C LTX	2030	LMHD: IND	53
	1.75C LTX	2030	LMHD: ODA	19
	1.75C LTX	2030	VHHD	479
	1.75C LTX	2035	HHD	-169
	1.75C LTX	2035	LMHD: AFR	-365
	1.75C LTX	2035	LMHD: IND	48
	1.75C LTX	2035	LMHD: ODA	-22
	1.75C LTX	2035	VHHD	507
	1.75C LTX	2040	HHD	114
	1.75C LTX	2040	LMHD: AFR	-464
	1.75C LTX	2040	LMHD: IND	43
	1.75C LTX	2040	LMHD: ODA	-130
	1.75C LTX	2040	VHHD	437
	1.75C LTX	2045	HHD	318
	1.75C LTX	2045	LMHD: AFR	-571
	1.75C LTX	2045	LMHD: IND	45
	1.75C LTX	2045	LMHD: ODA	-112
	1.75C LTX	2045	VHHD	320
	1.75C LTX	2050	HHD	484
	1.75C LTX	2050	LMHD: AFR	-710
	1.75C LTX	2050	LMHD: IND	42
	1.75C LTX	2050	LMHD: ODA	-184
	1.75C LTX	2050	VHHD	368
	1.75C LTX	2055	HHD	505
	1.75C LTX	2055	LMHD: AFR	-830
	1.75C LTX	2055	LMHD: IND	42
	1.75C LTX	2055	LMHD: ODA	-192
	1.75C LTX	2055	VHHD	474
	1.75C LTX	2060	HHD	231
	1.75C LTX	2060	LMHD: AFR	-726
	1.75C LTX	2060	LMHD: IND	146
	1.75C LTX	2060	LMHD: ODA	-79
	1.75C LTX	2060	VHHD	428
	2C HTX	2020	HHD	0
	2C HTX	2020	LMHD: AFR	0
	2C HTX	2020	LMHD: IND	0
	2C HTX	2020	LMHD: ODA	0
	2C HTX	2020	VHHD	0
	2C HTX	2025	HHD	-639
	2C HTX	2025	LMHD: AFR	-122
	2C HTX	2025	LMHD: IND	52
	2C HTX	2025	LMHD: ODA	98
	2C HTX	2025	VHHD	612
	2C HTX	2030	HHD	-612
	2C HTX	2030	LMHD: AFR	-196
	2C HTX	2030	LMHD: IND	48
	2C HTX	2030	LMHD: ODA	53
	2C HTX	2030	VHHD	706
	2C HTX	2035	HHD	-280
	2C HTX	2035	LMHD: AFR	-447
	2C HTX	2035	LMHD: IND	9
	2C HTX	2035	LMHD: ODA	-81
	2C HTX	2035	VHHD	800
	2C HTX	2040	HHD	-11
	2C HTX	2040	LMHD: AFR	-629
	2C HTX	2040	LMHD: IND	30
	2C HTX	2040	LMHD: ODA	-91
	2C HTX	2040	VHHD	702
	2C HTX	2045	HHD	238
	2C HTX	2045	LMHD: AFR	-777
	2C HTX	2045	LMHD: IND	80
	2C HTX	2045	LMHD: ODA	-162
	2C HTX	2045	VHHD	622
	2C HTX	2050	HHD	506
	2C HTX	2050	LMHD: AFR	-824
	2C HTX	2050	LMHD: IND	96
	2C HTX	2050	LMHD: ODA	-276
	2C HTX	2050	VHHD	499
	2C HTX	2055	HHD	751
	2C HTX	2055	LMHD: AFR	-987
	2C HTX	2055	LMHD: IND	94
	2C HTX	2055	LMHD: ODA	-395
	2C HTX	2055	VHHD	537
	2C HTX	2060	HHD	964
	2C HTX	2060	LMHD: AFR	-1241
	2C HTX	2060	LMHD: IND	96
	2C HTX	2060	LMHD: ODA	-452
	2C HTX	2060	VHHD	633
	2C LTX	2020	HHD	0
	2C LTX	2020	LMHD: AFR	0
	2C LTX	2020	LMHD: IND	0
	2C LTX	2020	LMHD: ODA	0
	2C LTX	2020	VHHD	0
	2C LTX	2025	HHD	-491
	2C LTX	2025	LMHD: AFR	-175
	2C LTX	2025	LMHD: IND	26
	2C LTX	2025	LMHD: ODA	95
	2C LTX	2025	VHHD	545
	2C LTX	2030	HHD	-372
	2C LTX	2030	LMHD: AFR	-236
	2C LTX	2030	LMHD: IND	9
	2C LTX	2030	LMHD: ODA	29
	2C LTX	2030	VHHD	569
	2C LTX	2035	HHD	-226
	2C LTX	2035	LMHD: AFR	-280
	2C LTX	2035	LMHD: IND	2
	2C LTX	2035	LMHD: ODA	-59
	2C LTX	2035	VHHD	564
	2C LTX	2040	HHD	-133
	2C LTX	2040	LMHD: AFR	-378
	2C LTX	2040	LMHD: IND	16
	2C LTX	2040	LMHD: ODA	-85
	2C LTX	2040	VHHD	580
	2C LTX	2045	HHD	-1
	2C LTX	2045	LMHD: AFR	-512
	2C LTX	2045	LMHD: IND	60
	2C LTX	2045	LMHD: ODA	-93
	2C LTX	2045	VHHD	545
	2C LTX	2050	HHD	163
	2C LTX	2050	LMHD: AFR	-626
	2C LTX	2050	LMHD: IND	79
	2C LTX	2050	LMHD: ODA	-121
	2C LTX	2050	VHHD	504
	2C LTX	2055	HHD	352
	2C LTX	2055	LMHD: AFR	-744
	2C LTX	2055	LMHD: IND	71
	2C LTX	2055	LMHD: ODA	-209
	2C LTX	2055	VHHD	531
	2C LTX	2060	HHD	214
	2C LTX	2060	LMHD: AFR	-785
	2C LTX	2060	LMHD: IND	104
	2C LTX	2060	LMHD: ODA	-135
	2C LTX	2060	VHHD	603

## Sheet: Figure 4
	Group	Tax rate	Year	Value
	2	High	2020	100
	2	High	2025	139.908
	2	High	2030	195.743
	2	High	2035	273.861
	2	High	2040	383.155
	2	High	2045	536.065
	2	High	2050	750
	2	Low	2020	100
	2	Low	2025	124.644
	2	Low	2030	155.362
	2	Low	2035	193.649
	2	Low	2040	241.372
	2	Low	2045	300.856
	2	Low	2050	375
	1	High	2020	50
	1	High	2025	69.9542
	1	High	2030	97.8717
	1	High	2035	136.931
	1	High	2040	191.577
	1	High	2045	268.033
	1	High	2050	375
	1	Low	2020	50
	1	Low	2025	62.3221
	1	Low	2030	77.6808
	1	Low	2035	96.8246
	1	Low	2040	120.686
	1	Low	2045	150.428
	1	Low	2050	187.5

## Sheet: Supp. Figure 1
	Left hand panel						Right hand panel
	Scenario	Fuel	Period	Region	Value		Scenario	Fuel	Period	Region	Val
	1.75C HTX	Coal	2020	HHD	0		1.75C	Coal	2020	HHD	108
	1.75C HTX	Coal	2020	LMHD: AFR	0		1.75C	Coal	2020	LMHD: AFR	4
	1.75C HTX	Coal	2020	LMHD: IND	0		1.75C	Coal	2020	LMHD: IND	10
	1.75C HTX	Coal	2020	LMHD: ODA	0		1.75C	Coal	2020	LMHD: ODA	13
	1.75C HTX	Coal	2020	VHHD	0		1.75C	Coal	2020	VHHD	29
	1.75C HTX	Coal	2030	HHD	-0.123		1.75C	Coal	2040	HHD	19
	1.75C HTX	Coal	2030	LMHD: AFR	0.057		1.75C	Coal	2040	LMHD: AFR	1
	1.75C HTX	Coal	2030	LMHD: IND	0.085		1.75C	Coal	2040	LMHD: IND	0
	1.75C HTX	Coal	2030	LMHD: ODA	0.103		1.75C	Coal	2040	LMHD: ODA	3
	1.75C HTX	Coal	2030	VHHD	-0.098		1.75C	Coal	2040	VHHD	2
	1.75C HTX	Coal	2040	HHD	-0.615		1.75C	Coal	2060	HHD	9
	1.75C HTX	Coal	2040	LMHD: AFR	0.111		1.75C	Coal	2060	LMHD: AFR	2
	1.75C HTX	Coal	2040	LMHD: IND	0.076		1.75C	Coal	2060	LMHD: IND	0
	1.75C HTX	Coal	2040	LMHD: ODA	0.609		1.75C	Coal	2060	LMHD: ODA	5
	1.75C HTX	Coal	2040	VHHD	-0.065		1.75C	Coal	2060	VHHD	0
	1.75C HTX	Coal	2050	HHD	-0.653		1.75C	Gas	2020	HHD	81
	1.75C HTX	Coal	2050	LMHD: AFR	0.376		1.75C	Gas	2020	LMHD: AFR	13
	1.75C HTX	Coal	2050	LMHD: IND	0.091		1.75C	Gas	2020	LMHD: IND	2
	1.75C HTX	Coal	2050	LMHD: ODA	0.279		1.75C	Gas	2020	LMHD: ODA	11
	1.75C HTX	Coal	2050	VHHD	-0.054		1.75C	Gas	2020	VHHD	49
	1.75C HTX	Coal	2060	HHD	-0.491		1.75C	Gas	2040	HHD	57
	1.75C HTX	Coal	2060	LMHD: AFR	1.036		1.75C	Gas	2040	LMHD: AFR	10
	1.75C HTX	Coal	2060	LMHD: IND	0.175		1.75C	Gas	2040	LMHD: IND	5
	1.75C HTX	Coal	2060	LMHD: ODA	-0.289		1.75C	Gas	2040	LMHD: ODA	9
	1.75C HTX	Coal	2060	VHHD	-0.014		1.75C	Gas	2040	VHHD	17
	1.75C HTX	Gas	2020	HHD	0		1.75C	Gas	2060	HHD	40
	1.75C HTX	Gas	2020	LMHD: AFR	0		1.75C	Gas	2060	LMHD: AFR	7
	1.75C HTX	Gas	2020	LMHD: IND	0		1.75C	Gas	2060	LMHD: IND	2
	1.75C HTX	Gas	2020	LMHD: ODA	0		1.75C	Gas	2060	LMHD: ODA	5
	1.75C HTX	Gas	2020	VHHD	0		1.75C	Gas	2060	VHHD	6
	1.75C HTX	Gas	2030	HHD	-0.017		1.75C	Oil	2020	HHD	138
	1.75C HTX	Gas	2030	LMHD: AFR	0.005		1.75C	Oil	2020	LMHD: AFR	31
	1.75C HTX	Gas	2030	LMHD: IND	0.003		1.75C	Oil	2020	LMHD: IND	2
	1.75C HTX	Gas	2030	LMHD: ODA	0.023		1.75C	Oil	2020	LMHD: ODA	7
	1.75C HTX	Gas	2030	VHHD	-0.106		1.75C	Oil	2020	VHHD	32
	1.75C HTX	Gas	2040	HHD	-0.09		1.75C	Oil	2040	HHD	99
	1.75C HTX	Gas	2040	LMHD: AFR	0.032		1.75C	Oil	2040	LMHD: AFR	10
	1.75C HTX	Gas	2040	LMHD: IND	0.01		1.75C	Oil	2040	LMHD: IND	1
	1.75C HTX	Gas	2040	LMHD: ODA	0.051		1.75C	Oil	2040	LMHD: ODA	2
	1.75C HTX	Gas	2040	VHHD	-0.129		1.75C	Oil	2040	VHHD	12
	1.75C HTX	Gas	2050	HHD	-0.327		1.75C	Oil	2060	HHD	76
	1.75C HTX	Gas	2050	LMHD: AFR	0.158		1.75C	Oil	2060	LMHD: AFR	9
	1.75C HTX	Gas	2050	LMHD: IND	0.056		1.75C	Oil	2060	LMHD: IND	0
	1.75C HTX	Gas	2050	LMHD: ODA	0.159		1.75C	Oil	2060	LMHD: ODA	0
	1.75C HTX	Gas	2050	VHHD	-0.073		1.75C	Oil	2060	VHHD	12
	1.75C HTX	Gas	2060	HHD	-0.424		1.75C HTX	Coal	2040	HHD	4
	1.75C HTX	Gas	2060	LMHD: AFR	0.281		1.75C HTX	Coal	2040	LMHD: AFR	4
	1.75C HTX	Gas	2060	LMHD: IND	0.055		1.75C HTX	Coal	2040	LMHD: IND	2
	1.75C HTX	Gas	2060	LMHD: ODA	0.207		1.75C HTX	Coal	2040	LMHD: ODA	19
	1.75C HTX	Gas	2060	VHHD	-0.056		1.75C HTX	Coal	2040	VHHD	1
	1.75C HTX	Oil	2020	HHD	0		1.75C HTX	Coal	2060	HHD	1
	1.75C HTX	Oil	2020	LMHD: AFR	0		1.75C HTX	Coal	2060	LMHD: AFR	18
	1.75C HTX	Oil	2020	LMHD: IND	0		1.75C HTX	Coal	2060	LMHD: IND	3
	1.75C HTX	Oil	2020	LMHD: ODA	0		1.75C HTX	Coal	2060	LMHD: ODA	0
	1.75C HTX	Oil	2020	VHHD	0		1.75C HTX	Coal	2060	VHHD	0
	1.75C HTX	Oil	2030	HHD	-0.023		1.75C HTX	Gas	2040	HHD	48
	1.75C HTX	Oil	2030	LMHD: AFR	0.028		1.75C HTX	Gas	2040	LMHD: AFR	14
	1.75C HTX	Oil	2030	LMHD: IND	-0.005		1.75C HTX	Gas	2040	LMHD: IND	6
	1.75C HTX	Oil	2030	LMHD: ODA	0.004		1.75C HTX	Gas	2040	LMHD: ODA	14
	1.75C HTX	Oil	2030	VHHD	-0.042		1.75C HTX	Gas	2040	VHHD	4
	1.75C HTX	Oil	2040	HHD	-0.231		1.75C HTX	Gas	2060	HHD	14
	1.75C HTX	Oil	2040	LMHD: AFR	0.158		1.75C HTX	Gas	2060	LMHD: AFR	24
	1.75C HTX	Oil	2040	LMHD: IND	0.016		1.75C HTX	Gas	2060	LMHD: IND	6
	1.75C HTX	Oil	2040	LMHD: ODA	0.036		1.75C HTX	Gas	2060	LMHD: ODA	18
	1.75C HTX	Oil	2040	VHHD	-0.054		1.75C HTX	Gas	2060	VHHD	3
	1.75C HTX	Oil	2050	HHD	-0.344		1.75C HTX	Oil	2040	HHD	70
	1.75C HTX	Oil	2050	LMHD: AFR	0.229		1.75C HTX	Oil	2040	LMHD: AFR	29
	1.75C HTX	Oil	2050	LMHD: IND	0.022		1.75C HTX	Oil	2040	LMHD: IND	3
	1.75C HTX	Oil	2050	LMHD: ODA	0.074		1.75C HTX	Oil	2040	LMHD: ODA	7
	1.75C HTX	Oil	2050	VHHD	-0.098		1.75C HTX	Oil	2040	VHHD	5
	1.75C HTX	Oil	2060	HHD	-0.43		1.75C HTX	Oil	2060	HHD	34
	1.75C HTX	Oil	2060	LMHD: AFR	0.257		1.75C HTX	Oil	2060	LMHD: AFR	34
	1.75C HTX	Oil	2060	LMHD: IND	0.013		1.75C HTX	Oil	2060	LMHD: IND	2
	1.75C HTX	Oil	2060	LMHD: ODA	0.092		1.75C HTX	Oil	2060	LMHD: ODA	9
	1.75C HTX	Oil	2060	VHHD	-0.108		1.75C HTX	Oil	2060	VHHD	2
	1.75C LTX	Coal	2020	HHD	0		1.75C LTX	Coal	2040	HHD	4
	1.75C LTX	Coal	2020	LMHD: AFR	0		1.75C LTX	Coal	2040	LMHD: AFR	4
	1.75C LTX	Coal	2020	LMHD: IND	0		1.75C LTX	Coal	2040	LMHD: IND	2
	1.75C LTX	Coal	2020	LMHD: ODA	0		1.75C LTX	Coal	2040	LMHD: ODA	18
	1.75C LTX	Coal	2020	VHHD	0		1.75C LTX	Coal	2040	VHHD	1
	1.75C LTX	Coal	2030	HHD	-0.106		1.75C LTX	Coal	2060	HHD	1
	1.75C LTX	Coal	2030	LMHD: AFR	0.049		1.75C LTX	Coal	2060	LMHD: AFR	16
	1.75C LTX	Coal	2030	LMHD: IND	0.073		1.75C LTX	Coal	2060	LMHD: IND	3
	1.75C LTX	Coal	2030	LMHD: ODA	0.093		1.75C LTX	Coal	2060	LMHD: ODA	0
	1.75C LTX	Coal	2030	VHHD	-0.096		1.75C LTX	Coal	2060	VHHD	0
	1.75C LTX	Coal	2040	HHD	-0.618		1.75C LTX	Gas	2040	HHD	51
	1.75C LTX	Coal	2040	LMHD: AFR	0.106		1.75C LTX	Gas	2040	LMHD: AFR	12
	1.75C LTX	Coal	2040	LMHD: IND	0.06		1.75C LTX	Gas	2040	LMHD: IND	6
	1.75C LTX	Coal	2040	LMHD: ODA	0.564		1.75C LTX	Gas	2040	LMHD: ODA	14
	1.75C LTX	Coal	2040	VHHD	-0.065		1.75C LTX	Gas	2040	VHHD	4
	1.75C LTX	Coal	2050	HHD	-0.65		1.75C LTX	Gas	2060	HHD	25
	1.75C LTX	Coal	2050	LMHD: AFR	0.382		1.75C LTX	Gas	2060	LMHD: AFR	16
	1.75C LTX	Coal	2050	LMHD: IND	0.091		1.75C LTX	Gas	2060	LMHD: IND	5
	1.75C LTX	Coal	2050	LMHD: ODA	0.194		1.75C LTX	Gas	2060	LMHD: ODA	10
	1.75C LTX	Coal	2050	VHHD	-0.052		1.75C LTX	Gas	2060	VHHD	3
	1.75C LTX	Coal	2060	HHD	-0.49		1.75C LTX	Oil	2040	HHD	74
	1.75C LTX	Coal	2060	LMHD: AFR	0.947		1.75C LTX	Oil	2040	LMHD: AFR	29
	1.75C LTX	Coal	2060	LMHD: IND	0.175		1.75C LTX	Oil	2040	LMHD: IND	2
	1.75C LTX	Coal	2060	LMHD: ODA	-0.3		1.75C LTX	Oil	2040	LMHD: ODA	8
	1.75C LTX	Coal	2060	VHHD	-0.014		1.75C LTX	Oil	2040	VHHD	5
	1.75C LTX	Gas	2020	HHD	0		1.75C LTX	Oil	2060	HHD	50
	1.75C LTX	Gas	2020	LMHD: AFR	0		1.75C LTX	Oil	2060	LMHD: AFR	27
	1.75C LTX	Gas	2020	LMHD: IND	0		1.75C LTX	Oil	2060	LMHD: IND	1
	1.75C LTX	Gas	2020	LMHD: ODA	0		1.75C LTX	Oil	2060	LMHD: ODA	6
	1.75C LTX	Gas	2020	VHHD	0		1.75C LTX	Oil	2060	VHHD	2
	1.75C LTX	Gas	2030	HHD	-0.02
	1.75C LTX	Gas	2030	LMHD: AFR	0
	1.75C LTX	Gas	2030	LMHD: IND	0.002
	1.75C LTX	Gas	2030	LMHD: ODA	0.017
	1.75C LTX	Gas	2030	VHHD	-0.085
	1.75C LTX	Gas	2040	HHD	-0.053
	1.75C LTX	Gas	2040	LMHD: AFR	0.015
	1.75C LTX	Gas	2040	LMHD: IND	0.006
	1.75C LTX	Gas	2040	LMHD: ODA	0.046
	1.75C LTX	Gas	2040	VHHD	-0.125
	1.75C LTX	Gas	2050	HHD	-0.239
	1.75C LTX	Gas	2050	LMHD: AFR	0.1
	1.75C LTX	Gas	2050	LMHD: IND	0.044
	1.75C LTX	Gas	2050	LMHD: ODA	0.115
	1.75C LTX	Gas	2050	VHHD	-0.071
	1.75C LTX	Gas	2060	HHD	-0.244
	1.75C LTX	Gas	2060	LMHD: AFR	0.147
	1.75C LTX	Gas	2060	LMHD: IND	0.048
	1.75C LTX	Gas	2060	LMHD: ODA	0.078
	1.75C LTX	Gas	2060	VHHD	-0.052
	1.75C LTX	Oil	2020	HHD	0
	1.75C LTX	Oil	2020	LMHD: AFR	0
	1.75C LTX	Oil	2020	LMHD: IND	0
	1.75C LTX	Oil	2020	LMHD: ODA	0
	1.75C LTX	Oil	2020	VHHD	0
	1.75C LTX	Oil	2030	HHD	-0.014
	1.75C LTX	Oil	2030	LMHD: AFR	0.032
	1.75C LTX	Oil	2030	LMHD: IND	0
	1.75C LTX	Oil	2030	LMHD: ODA	0.006
	1.75C LTX	Oil	2030	VHHD	-0.04
	1.75C LTX	Oil	2040	HHD	-0.205
	1.75C LTX	Oil	2040	LMHD: AFR	0.153
	1.75C LTX	Oil	2040	LMHD: IND	0.01
	1.75C LTX	Oil	2040	LMHD: ODA	0.046
	1.75C LTX	Oil	2040	VHHD	-0.054
	1.75C LTX	Oil	2050	HHD	-0.305
	1.75C LTX	Oil	2050	LMHD: AFR	0.23
	1.75C LTX	Oil	2050	LMHD: IND	0.019
	1.75C LTX	Oil	2050	LMHD: ODA	0.076
	1.75C LTX	Oil	2050	VHHD	-0.098
	1.75C LTX	Oil	2060	HHD	-0.26
	1.75C LTX	Oil	2060	LMHD: AFR	0.187
	1.75C LTX	Oil	2060	LMHD: IND	0.004
	1.75C LTX	Oil	2060	LMHD: ODA	0.061
	1.75C LTX	Oil	2060	VHHD	-0.107

## Sheet: Supp. Figure 2
	Left hand panel						Right hand panel
	Scenario	Fuel	Period	Region	Value		Scenario	Fuel	Period	Region	Val
	2C HTX	Coal	2020	HHD	0		2C	Coal	2020	HHD	108
	2C HTX	Coal	2020	LMHD: AFR	0		2C	Coal	2020	LMHD: AFR	4
	2C HTX	Coal	2020	LMHD: IND	0		2C	Coal	2020	LMHD: IND	10
	2C HTX	Coal	2020	LMHD: ODA	0		2C	Coal	2020	LMHD: ODA	13
	2C HTX	Coal	2020	VHHD	0		2C	Coal	2020	VHHD	29
	2C HTX	Coal	2030	HHD	-0.098		2C	Coal	2040	HHD	13
	2C HTX	Coal	2030	LMHD: AFR	0.071		2C	Coal	2040	LMHD: AFR	1
	2C HTX	Coal	2030	LMHD: IND	0.134		2C	Coal	2040	LMHD: IND	0
	2C HTX	Coal	2030	LMHD: ODA	0.11		2C	Coal	2040	LMHD: ODA	3
	2C HTX	Coal	2030	VHHD	-0.108		2C	Coal	2040	VHHD	12
	2C HTX	Coal	2040	HHD	-0.324		2C	Coal	2060	HHD	3
	2C HTX	Coal	2040	LMHD: AFR	0.133		2C	Coal	2060	LMHD: AFR	1
	2C HTX	Coal	2040	LMHD: IND	0.103		2C	Coal	2060	LMHD: IND	3
	2C HTX	Coal	2040	LMHD: ODA	0.687		2C	Coal	2060	LMHD: ODA	3
	2C HTX	Coal	2040	VHHD	-0.369		2C	Coal	2060	VHHD	22
	2C HTX	Coal	2050	HHD	0.001		2C	Gas	2020	HHD	81
	2C HTX	Coal	2050	LMHD: AFR	0.469		2C	Gas	2020	LMHD: AFR	13
	2C HTX	Coal	2050	LMHD: IND	0.026		2C	Gas	2020	LMHD: IND	2
	2C HTX	Coal	2050	LMHD: ODA	0.408		2C	Gas	2020	LMHD: ODA	11
	2C HTX	Coal	2050	VHHD	-0.754		2C	Gas	2020	VHHD	49
	2C HTX	Coal	2060	HHD	0.03		2C	Gas	2040	HHD	69
	2C HTX	Coal	2060	LMHD: AFR	0.764		2C	Gas	2040	LMHD: AFR	12
	2C HTX	Coal	2060	LMHD: IND	0.061		2C	Gas	2040	LMHD: IND	5
	2C HTX	Coal	2060	LMHD: ODA	0.106		2C	Gas	2040	LMHD: ODA	11
	2C HTX	Coal	2060	VHHD	-0.678		2C	Gas	2040	VHHD	23
	2C HTX	Gas	2020	HHD	0		2C	Gas	2060	HHD	55
	2C HTX	Gas	2020	LMHD: AFR	0		2C	Gas	2060	LMHD: AFR	14
	2C HTX	Gas	2020	LMHD: IND	0		2C	Gas	2060	LMHD: IND	3
	2C HTX	Gas	2020	LMHD: ODA	0		2C	Gas	2060	LMHD: ODA	8
	2C HTX	Gas	2020	VHHD	0		2C	Gas	2060	VHHD	20
	2C HTX	Gas	2030	HHD	0.001		2C	Oil	2020	HHD	138
	2C HTX	Gas	2030	LMHD: AFR	-0.001		2C	Oil	2020	LMHD: AFR	31
	2C HTX	Gas	2030	LMHD: IND	0.005		2C	Oil	2020	LMHD: IND	2
	2C HTX	Gas	2030	LMHD: ODA	0.01		2C	Oil	2020	LMHD: ODA	7
	2C HTX	Gas	2030	VHHD	-0.134		2C	Oil	2020	VHHD	32
	2C HTX	Gas	2040	HHD	-0.089		2C	Oil	2040	HHD	111
	2C HTX	Gas	2040	LMHD: AFR	0.009		2C	Oil	2040	LMHD: AFR	14
	2C HTX	Gas	2040	LMHD: IND	0.011		2C	Oil	2040	LMHD: IND	1
	2C HTX	Gas	2040	LMHD: ODA	0.01		2C	Oil	2040	LMHD: ODA	3
	2C HTX	Gas	2040	VHHD	-0.158		2C	Oil	2040	VHHD	14
	2C HTX	Gas	2050	HHD	-0.285		2C	Oil	2060	HHD	89
	2C HTX	Gas	2050	LMHD: AFR	0.07		2C	Oil	2060	LMHD: AFR	12
	2C HTX	Gas	2050	LMHD: IND	0.01		2C	Oil	2060	LMHD: IND	1
	2C HTX	Gas	2050	LMHD: ODA	0.083		2C	Oil	2060	LMHD: ODA	4
	2C HTX	Gas	2050	VHHD	-0.175		2C	Oil	2060	VHHD	14
	2C HTX	Gas	2060	HHD	-0.405		2C HTX	Coal	2040	HHD	3
	2C HTX	Gas	2060	LMHD: AFR	0.137		2C HTX	Coal	2040	LMHD: AFR	5
	2C HTX	Gas	2060	LMHD: IND	0.02		2C HTX	Coal	2040	LMHD: IND	3
	2C HTX	Gas	2060	LMHD: ODA	0.143		2C HTX	Coal	2040	LMHD: ODA	23
	2C HTX	Gas	2060	VHHD	-0.174		2C HTX	Coal	2040	VHHD	1
	2C HTX	Oil	2020	HHD	0		2C HTX	Coal	2060	HHD	4
	2C HTX	Oil	2020	LMHD: AFR	0		2C HTX	Coal	2060	LMHD: AFR	26
	2C HTX	Oil	2020	LMHD: IND	0		2C HTX	Coal	2060	LMHD: IND	5
	2C HTX	Oil	2020	LMHD: ODA	0		2C HTX	Coal	2060	LMHD: ODA	6
	2C HTX	Oil	2020	VHHD	0		2C HTX	Coal	2060	VHHD	0
	2C HTX	Oil	2030	HHD	0.035		2C HTX	Gas	2040	HHD	58
	2C HTX	Oil	2030	LMHD: AFR	0.025		2C HTX	Gas	2040	LMHD: AFR	13
	2C HTX	Oil	2030	LMHD: IND	-0.004		2C HTX	Gas	2040	LMHD: IND	7
	2C HTX	Oil	2030	LMHD: ODA	-0.002		2C HTX	Gas	2040	LMHD: ODA	12
	2C HTX	Oil	2030	VHHD	-0.078		2C HTX	Gas	2040	VHHD	4
	2C HTX	Oil	2040	HHD	-0.219		2C HTX	Gas	2060	HHD	15
	2C HTX	Oil	2040	LMHD: AFR	0.143		2C HTX	Gas	2060	LMHD: AFR	28
	2C HTX	Oil	2040	LMHD: IND	0.011		2C HTX	Gas	2060	LMHD: IND	5
	2C HTX	Oil	2040	LMHD: ODA	0.032		2C HTX	Gas	2060	LMHD: ODA	22
	2C HTX	Oil	2040	VHHD	-0.061		2C HTX	Gas	2060	VHHD	3
	2C HTX	Oil	2050	HHD	-0.379		2C HTX	Oil	2040	HHD	80
	2C HTX	Oil	2050	LMHD: AFR	0.198		2C HTX	Oil	2040	LMHD: AFR	35
	2C HTX	Oil	2050	LMHD: IND	0.015		2C HTX	Oil	2040	LMHD: IND	2
	2C HTX	Oil	2050	LMHD: ODA	0.066		2C HTX	Oil	2040	LMHD: ODA	7
	2C HTX	Oil	2050	VHHD	-0.061		2C HTX	Oil	2040	VHHD	5
	2C HTX	Oil	2060	HHD	-0.448		2C HTX	Oil	2060	HHD	35
	2C HTX	Oil	2060	LMHD: AFR	0.193		2C HTX	Oil	2060	LMHD: AFR	35
	2C HTX	Oil	2060	LMHD: IND	0.017		2C HTX	Oil	2060	LMHD: IND	3
	2C HTX	Oil	2060	LMHD: ODA	0.043		2C HTX	Oil	2060	LMHD: ODA	9
	2C HTX	Oil	2060	VHHD	-0.106		2C HTX	Oil	2060	VHHD	2
	2C LTX	Coal	2020	HHD	0		2C LTX	Coal	2040	HHD	4
	2C LTX	Coal	2020	LMHD: AFR	0		2C LTX	Coal	2040	LMHD: AFR	6
	2C LTX	Coal	2020	LMHD: IND	0		2C LTX	Coal	2040	LMHD: IND	3
	2C LTX	Coal	2020	LMHD: ODA	0		2C LTX	Coal	2040	LMHD: ODA	21
	2C LTX	Coal	2020	VHHD	0		2C LTX	Coal	2040	VHHD	1
	2C LTX	Coal	2030	HHD	-0.067		2C LTX	Coal	2060	HHD	2
	2C LTX	Coal	2030	LMHD: AFR	0.073		2C LTX	Coal	2060	LMHD: AFR	24
	2C LTX	Coal	2030	LMHD: IND	0.122		2C LTX	Coal	2060	LMHD: IND	3
	2C LTX	Coal	2030	LMHD: ODA	0.086		2C LTX	Coal	2060	LMHD: ODA	4
	2C LTX	Coal	2030	VHHD	-0.106		2C LTX	Coal	2060	VHHD	0
	2C LTX	Coal	2040	HHD	-0.311		2C LTX	Gas	2040	HHD	70
	2C LTX	Coal	2040	LMHD: AFR	0.17		2C LTX	Gas	2040	LMHD: AFR	13
	2C LTX	Coal	2040	LMHD: IND	0.102		2C LTX	Gas	2040	LMHD: IND	7
	2C LTX	Coal	2040	LMHD: ODA	0.611		2C LTX	Gas	2040	LMHD: ODA	13
	2C LTX	Coal	2040	VHHD	-0.365		2C LTX	Gas	2040	VHHD	4
	2C LTX	Coal	2050	HHD	-0.001		2C LTX	Gas	2060	HHD	32
	2C LTX	Coal	2050	LMHD: AFR	0.65		2C LTX	Gas	2060	LMHD: AFR	24
	2C LTX	Coal	2050	LMHD: IND	0.007		2C LTX	Gas	2060	LMHD: IND	5
	2C LTX	Coal	2050	LMHD: ODA	0.176		2C LTX	Gas	2060	LMHD: ODA	17
	2C LTX	Coal	2050	VHHD	-0.751		2C LTX	Gas	2060	VHHD	3
	2C LTX	Coal	2060	HHD	-0.032		2C LTX	Oil	2040	HHD	90
	2C LTX	Coal	2060	LMHD: AFR	0.716		2C LTX	Oil	2040	LMHD: AFR	29
	2C LTX	Coal	2060	LMHD: IND	0.009		2C LTX	Oil	2040	LMHD: IND	2
	2C LTX	Coal	2060	LMHD: ODA	0.025		2C LTX	Oil	2040	LMHD: ODA	6
	2C LTX	Coal	2060	VHHD	-0.677		2C LTX	Oil	2040	VHHD	5
	2C LTX	Gas	2020	HHD	0		2C LTX	Oil	2060	HHD	62
	2C LTX	Gas	2020	LMHD: AFR	0		2C LTX	Oil	2060	LMHD: AFR	30
	2C LTX	Gas	2020	LMHD: IND	0		2C LTX	Oil	2060	LMHD: IND	1
	2C LTX	Gas	2020	LMHD: ODA	0		2C LTX	Oil	2060	LMHD: ODA	7
	2C LTX	Gas	2020	VHHD	0		2C LTX	Oil	2060	VHHD	2
	2C LTX	Gas	2030	HHD	0.005
	2C LTX	Gas	2030	LMHD: AFR	-0.002
	2C LTX	Gas	2030	LMHD: IND	0.004
	2C LTX	Gas	2030	LMHD: ODA	0.004
	2C LTX	Gas	2030	VHHD	-0.117
	2C LTX	Gas	2040	HHD	0.014
	2C LTX	Gas	2040	LMHD: AFR	0.004
	2C LTX	Gas	2040	LMHD: IND	0.01
	2C LTX	Gas	2040	LMHD: ODA	0.018
	2C LTX	Gas	2040	VHHD	-0.156
	2C LTX	Gas	2050	HHD	-0.114
	2C LTX	Gas	2050	LMHD: AFR	0.046
	2C LTX	Gas	2050	LMHD: IND	0.003
	2C LTX	Gas	2050	LMHD: ODA	0.058
	2C LTX	Gas	2050	VHHD	-0.173
	2C LTX	Gas	2060	HHD	-0.229
	2C LTX	Gas	2060	LMHD: AFR	0.097
	2C LTX	Gas	2060	LMHD: IND	0.017
	2C LTX	Gas	2060	LMHD: ODA	0.092
	2C LTX	Gas	2060	VHHD	-0.168
	2C LTX	Oil	2020	HHD	0
	2C LTX	Oil	2020	LMHD: AFR	0
	2C LTX	Oil	2020	LMHD: IND	0
	2C LTX	Oil	2020	LMHD: ODA	0
	2C LTX	Oil	2020	VHHD	0
	2C LTX	Oil	2030	HHD	0.008
	2C LTX	Oil	2030	LMHD: AFR	0.055
	2C LTX	Oil	2030	LMHD: IND	0.005
	2C LTX	Oil	2030	LMHD: ODA	0.008
	2C LTX	Oil	2030	VHHD	-0.076
	2C LTX	Oil	2040	HHD	-0.146
	2C LTX	Oil	2040	LMHD: AFR	0.106
	2C LTX	Oil	2040	LMHD: IND	0.005
	2C LTX	Oil	2040	LMHD: ODA	0.026
	2C LTX	Oil	2040	VHHD	-0.061
	2C LTX	Oil	2050	HHD	-0.301
	2C LTX	Oil	2050	LMHD: AFR	0.178
	2C LTX	Oil	2050	LMHD: IND	0.016
	2C LTX	Oil	2050	LMHD: ODA	0.067
	2C LTX	Oil	2050	VHHD	-0.061
	2C LTX	Oil	2060	HHD	-0.222
	2C LTX	Oil	2060	LMHD: AFR	0.144
	2C LTX	Oil	2060	LMHD: IND	0.007
	2C LTX	Oil	2060	LMHD: ODA	0.024
	2C LTX	Oil	2060	VHHD	-0.103

## Sheet: Supp. Figure 3
	Scenario	Period	Region	AltName	Val
	1.75C HTX	2020	HHD	Production	0
	1.75C HTX	2020	HHD	Trade	0
	1.75C HTX	2020	LMHD	Production	0
	1.75C HTX	2020	LMHD	Trade	0
	1.75C HTX	2020	VHHD	Production	0
	1.75C HTX	2020	VHHD	Trade	0
	1.75C HTX	2025	HHD	Other	102
	1.75C HTX	2025	HHD	Production	106
	1.75C HTX	2025	HHD	Trade	-528
	1.75C HTX	2025	LMHD	Other	44
	1.75C HTX	2025	LMHD	Production	19
	1.75C HTX	2025	LMHD	Trade	35
	1.75C HTX	2025	VHHD	Other	104
	1.75C HTX	2025	VHHD	Production	-12
	1.75C HTX	2025	VHHD	Trade	493
	1.75C HTX	2030	HHD	Other	204
	1.75C HTX	2030	HHD	Production	59
	1.75C HTX	2030	HHD	Trade	-540
	1.75C HTX	2030	LMHD	Other	102
	1.75C HTX	2030	LMHD	Production	89
	1.75C HTX	2030	LMHD	Trade	-105
	1.75C HTX	2030	VHHD	Other	104
	1.75C HTX	2030	VHHD	Production	-26
	1.75C HTX	2030	VHHD	Trade	646
	1.75C HTX	2035	HHD	Other	236
	1.75C HTX	2035	HHD	Production	-43
	1.75C HTX	2035	HHD	Trade	-240
	1.75C HTX	2035	LMHD	Other	90
	1.75C HTX	2035	LMHD	Production	253
	1.75C HTX	2035	LMHD	Trade	-432
	1.75C HTX	2035	VHHD	Other	86
	1.75C HTX	2035	VHHD	Production	36
	1.75C HTX	2035	VHHD	Trade	672
	1.75C HTX	2040	HHD	Other	249
	1.75C HTX	2040	HHD	Production	-154
	1.75C HTX	2040	HHD	Trade	127
	1.75C HTX	2040	LMHD	Other	61
	1.75C HTX	2040	LMHD	Production	381
	1.75C HTX	2040	LMHD	Trade	-689
	1.75C HTX	2040	VHHD	Other	67
	1.75C HTX	2040	VHHD	Production	86
	1.75C HTX	2040	VHHD	Trade	561
	1.75C HTX	2045	HHD	Other	165
	1.75C HTX	2045	HHD	Production	-144
	1.75C HTX	2045	HHD	Trade	401
	1.75C HTX	2045	LMHD	Other	36
	1.75C HTX	2045	LMHD	Production	456
	1.75C HTX	2045	LMHD	Trade	-856
	1.75C HTX	2045	VHHD	Other	48
	1.75C HTX	2045	VHHD	Production	49
	1.75C HTX	2045	VHHD	Trade	455
	1.75C HTX	2050	HHD	Other	88
	1.75C HTX	2050	HHD	Production	-208
	1.75C HTX	2050	HHD	Trade	674
	1.75C HTX	2050	LMHD	Other	58
	1.75C HTX	2050	LMHD	Production	592
	1.75C HTX	2050	LMHD	Trade	-1172
	1.75C HTX	2050	VHHD	Other	57
	1.75C HTX	2050	VHHD	Production	-9
	1.75C HTX	2050	VHHD	Trade	498
	1.75C HTX	2055	HHD	Other	116
	1.75C HTX	2055	HHD	Production	-266
	1.75C HTX	2055	HHD	Trade	854
	1.75C HTX	2055	LMHD	Other	55
	1.75C HTX	2055	LMHD	Production	724
	1.75C HTX	2055	LMHD	Trade	-1485
	1.75C HTX	2055	VHHD	Other	60
	1.75C HTX	2055	VHHD	Production	-3
	1.75C HTX	2055	VHHD	Trade	631
	1.75C HTX	2060	HHD	Other	116
	1.75C HTX	2060	HHD	Production	-322
	1.75C HTX	2060	HHD	Trade	871
	1.75C HTX	2060	LMHD	Other	61
	1.75C HTX	2060	LMHD	Production	799
	1.75C HTX	2060	LMHD	Trade	-1539
	1.75C HTX	2060	VHHD	Other	66
	1.75C HTX	2060	VHHD	Production	-26
	1.75C HTX	2060	VHHD	Trade	668
	1.75C LTX	2020	HHD	Production	0
	1.75C LTX	2020	HHD	Trade	0
	1.75C LTX	2020	LMHD	Production	0
	1.75C LTX	2020	LMHD	Trade	0
	1.75C LTX	2020	VHHD	Production	0
	1.75C LTX	2020	VHHD	Trade	0
	1.75C LTX	2025	HHD	Other	105
	1.75C LTX	2025	HHD	Production	81
	1.75C LTX	2025	HHD	Trade	-430
	1.75C LTX	2025	LMHD	Other	43
	1.75C LTX	2025	LMHD	Production	28
	1.75C LTX	2025	LMHD	Trade	-17
	1.75C LTX	2025	VHHD	Other	104
	1.75C LTX	2025	VHHD	Production	-33
	1.75C LTX	2025	VHHD	Trade	447
	1.75C LTX	2030	HHD	Other	134
	1.75C LTX	2030	HHD	Production	56
	1.75C LTX	2030	HHD	Trade	-362
	1.75C LTX	2030	LMHD	Other	91
	1.75C LTX	2030	LMHD	Production	74
	1.75C LTX	2030	LMHD	Trade	-117
	1.75C LTX	2030	VHHD	Other	75
	1.75C LTX	2030	VHHD	Production	-31
	1.75C LTX	2030	VHHD	Trade	479
	1.75C LTX	2035	HHD	Other	166
	1.75C LTX	2035	HHD	Production	-32
	1.75C LTX	2035	HHD	Trade	-169
	1.75C LTX	2035	LMHD	Other	71
	1.75C LTX	2035	LMHD	Production	215
	1.75C LTX	2035	LMHD	Trade	-338
	1.75C LTX	2035	VHHD	Other	59
	1.75C LTX	2035	VHHD	Production	12
	1.75C LTX	2035	VHHD	Trade	507
	1.75C LTX	2040	HHD	Other	197
	1.75C LTX	2040	HHD	Production	-141
	1.75C LTX	2040	HHD	Trade	114
	1.75C LTX	2040	LMHD	Other	33
	1.75C LTX	2040	LMHD	Production	345
	1.75C LTX	2040	LMHD	Trade	-551
	1.75C LTX	2040	VHHD	Other	43
	1.75C LTX	2040	VHHD	Production	50
	1.75C LTX	2040	VHHD	Trade	437
	1.75C LTX	2045	HHD	Other	104
	1.75C LTX	2045	HHD	Production	-139
	1.75C LTX	2045	HHD	Trade	318
	1.75C LTX	2045	LMHD	Other	31
	1.75C LTX	2045	LMHD	Production	401
	1.75C LTX	2045	LMHD	Trade	-638
	1.75C LTX	2045	VHHD	Other	35
	1.75C LTX	2045	VHHD	Production	24
	1.75C LTX	2045	VHHD	Trade	320
	1.75C LTX	2050	HHD	Other	76
	1.75C LTX	2050	HHD	Production	-207
	1.75C LTX	2050	HHD	Trade	484
	1.75C LTX	2050	LMHD	Other	51
	1.75C LTX	2050	LMHD	Production	519
	1.75C LTX	2050	LMHD	Trade	-851
	1.75C LTX	2050	VHHD	Other	39
	1.75C LTX	2050	VHHD	Production	-35
	1.75C LTX	2050	VHHD	Trade	368
	1.75C LTX	2055	HHD	Other	90
	1.75C LTX	2055	HHD	Production	-242
	1.75C LTX	2055	HHD	Trade	505
	1.75C LTX	2055	LMHD	Other	44
	1.75C LTX	2055	LMHD	Production	598
	1.75C LTX	2055	LMHD	Trade	-980
	1.75C LTX	2055	VHHD	Other	43
	1.75C LTX	2055	VHHD	Production	-28
	1.75C LTX	2055	VHHD	Trade	474
	1.75C LTX	2060	HHD	Other	82
	1.75C LTX	2060	HHD	Production	-194
	1.75C LTX	2060	HHD	Trade	231
	1.75C LTX	2060	LMHD	Other	41
	1.75C LTX	2060	LMHD	Production	530
	1.75C LTX	2060	LMHD	Trade	-659
	1.75C LTX	2060	VHHD	Other	42
	1.75C LTX	2060	VHHD	Production	-40
	1.75C LTX	2060	VHHD	Trade	428
	2C HTX	2020	HHD	Production	0
	2C HTX	2020	HHD	Trade	0
	2C HTX	2020	LMHD	Production	0
	2C HTX	2020	LMHD	Trade	0
	2C HTX	2020	VHHD	Production	0
	2C HTX	2020	VHHD	Trade	0
	2C HTX	2025	HHD	Other	46
	2C HTX	2025	HHD	Production	131
	2C HTX	2025	HHD	Trade	-639
	2C HTX	2025	LMHD	Other	20
	2C HTX	2025	LMHD	Production	-4
	2C HTX	2025	LMHD	Trade	27
	2C HTX	2025	VHHD	Other	74
	2C HTX	2025	VHHD	Production	-101
	2C HTX	2025	VHHD	Trade	612
	2C HTX	2030	HHD	Other	120
	2C HTX	2030	HHD	Production	121
	2C HTX	2030	HHD	Trade	-612
	2C HTX	2030	LMHD	Other	15
	2C HTX	2030	LMHD	Production	80
	2C HTX	2030	LMHD	Trade	-95
	2C HTX	2030	VHHD	Other	84
	2C HTX	2030	VHHD	Production	-132
	2C HTX	2030	VHHD	Trade	706
	2C HTX	2035	HHD	Other	133
	2C HTX	2035	HHD	Production	28
	2C HTX	2035	HHD	Trade	-280
	2C HTX	2035	LMHD	Other	15
	2C HTX	2035	LMHD	Production	280
	2C HTX	2035	LMHD	Trade	-520
	2C HTX	2035	VHHD	Other	76
	2C HTX	2035	VHHD	Production	-97
	2C HTX	2035	VHHD	Trade	800
	2C HTX	2040	HHD	Other	179
	2C HTX	2040	HHD	Production	-88
	2C HTX	2040	HHD	Trade	-11
	2C HTX	2040	LMHD	Other	38
	2C HTX	2040	LMHD	Production	375
	2C HTX	2040	LMHD	Trade	-690
	2C HTX	2040	VHHD	Other	64
	2C HTX	2040	VHHD	Production	-54
	2C HTX	2040	VHHD	Trade	702
	2C HTX	2045	HHD	Other	130
	2C HTX	2045	HHD	Production	-105
	2C HTX	2045	HHD	Trade	238
	2C HTX	2045	LMHD	Other	27
	2C HTX	2045	LMHD	Production	540
	2C HTX	2045	LMHD	Trade	-860
	2C HTX	2045	VHHD	Other	58
	2C HTX	2045	VHHD	Production	-8
	2C HTX	2045	VHHD	Trade	622
	2C HTX	2050	HHD	Other	72
	2C HTX	2050	HHD	Production	-114
	2C HTX	2050	HHD	Trade	506
	2C HTX	2050	LMHD	Other	56
	2C HTX	2050	LMHD	Production	744
	2C HTX	2050	LMHD	Trade	-1005
	2C HTX	2050	VHHD	Other	59
	2C HTX	2050	VHHD	Production	1
	2C HTX	2050	VHHD	Trade	499
	2C HTX	2055	HHD	Other	161
	2C HTX	2055	HHD	Production	-168
	2C HTX	2055	HHD	Trade	751
	2C HTX	2055	LMHD	Other	95
	2C HTX	2055	LMHD	Production	902
	2C HTX	2055	LMHD	Trade	-1288
	2C HTX	2055	VHHD	Other	64
	2C HTX	2055	VHHD	Production	-1
	2C HTX	2055	VHHD	Trade	537
	2C HTX	2060	HHD	Other	167
	2C HTX	2060	HHD	Production	-155
	2C HTX	2060	HHD	Trade	964
	2C HTX	2060	LMHD	Other	100
	2C HTX	2060	LMHD	Production	1057
	2C HTX	2060	LMHD	Trade	-1597
	2C HTX	2060	VHHD	Other	104
	2C HTX	2060	VHHD	Production	21
	2C HTX	2060	VHHD	Trade	633
	2C LTX	2020	HHD	Production	0
	2C LTX	2020	HHD	Trade	0
	2C LTX	2020	LMHD	Production	0
	2C LTX	2020	LMHD	Trade	0
	2C LTX	2020	VHHD	Production	0
	2C LTX	2020	VHHD	Trade	0
	2C LTX	2025	HHD	Other	80
	2C LTX	2025	HHD	Production	75
	2C LTX	2025	HHD	Trade	-491
	2C LTX	2025	LMHD	Other	26
	2C LTX	2025	LMHD	Production	21
	2C LTX	2025	LMHD	Trade	-53
	2C LTX	2025	VHHD	Other	71
	2C LTX	2025	VHHD	Production	-115
	2C LTX	2025	VHHD	Trade	545
	2C LTX	2030	HHD	Other	88
	2C LTX	2030	HHD	Production	48
	2C LTX	2030	HHD	Trade	-372
	2C LTX	2030	LMHD	Other	5
	2C LTX	2030	LMHD	Production	122
	2C LTX	2030	LMHD	Trade	-198
	2C LTX	2030	VHHD	Other	73
	2C LTX	2030	VHHD	Production	-144
	2C LTX	2030	VHHD	Trade	569
	2C LTX	2035	HHD	Other	75
	2C LTX	2035	HHD	Production	20
	2C LTX	2035	HHD	Trade	-226
	2C LTX	2035	LMHD	Other	1
	2C LTX	2035	LMHD	Production	196
	2C LTX	2035	LMHD	Trade	-338
	2C LTX	2035	VHHD	Other	41
	2C LTX	2035	VHHD	Production	-106
	2C LTX	2035	VHHD	Trade	564
	2C LTX	2040	HHD	Other	42
	2C LTX	2040	HHD	Production	-44
	2C LTX	2040	HHD	Trade	-133
	2C LTX	2040	LMHD	Other	13
	2C LTX	2040	LMHD	Production	290
	2C LTX	2040	LMHD	Trade	-447
	2C LTX	2040	VHHD	Other	31
	2C LTX	2040	VHHD	Production	-120
	2C LTX	2040	VHHD	Trade	580
	2C LTX	2045	HHD	Other	75
	2C LTX	2045	HHD	Production	-79
	2C LTX	2045	HHD	Trade	-1
	2C LTX	2045	LMHD	Other	5
	2C LTX	2045	LMHD	Production	414
	2C LTX	2045	LMHD	Trade	-545
	2C LTX	2045	VHHD	Other	32
	2C LTX	2045	VHHD	Production	-133
	2C LTX	2045	VHHD	Trade	545
	2C LTX	2050	HHD	Other	48
	2C LTX	2050	HHD	Production	-102
	2C LTX	2050	HHD	Trade	163
	2C LTX	2050	LMHD	Other	26
	2C LTX	2050	LMHD	Production	578
	2C LTX	2050	LMHD	Trade	-667
	2C LTX	2050	VHHD	Other	36
	2C LTX	2050	VHHD	Production	-100
	2C LTX	2050	VHHD	Trade	504
	2C LTX	2055	HHD	Other	92
	2C LTX	2055	HHD	Production	-190
	2C LTX	2055	HHD	Trade	352
	2C LTX	2055	LMHD	Other	64
	2C LTX	2055	LMHD	Production	684
	2C LTX	2055	LMHD	Trade	-883
	2C LTX	2055	VHHD	Other	54
	2C LTX	2055	VHHD	Production	-109
	2C LTX	2055	VHHD	Trade	531
	2C LTX	2060	HHD	Other	104
	2C LTX	2060	HHD	Production	-147
	2C LTX	2060	HHD	Trade	214
	2C LTX	2060	LMHD	Other	50
	2C LTX	2060	LMHD	Production	700
	2C LTX	2060	LMHD	Trade	-816
	2C LTX	2060	VHHD	Other	66
	2C LTX	2060	VHHD	Production	-117
	2C LTX	2060	VHHD	Trade	603
	1.75C HTX	2020	HHD	Net	0
	1.75C HTX	2020	LMHD	Net	0
	1.75C HTX	2020	VHHD	Net	0
	1.75C HTX	2025	HHD	Net	-319
	1.75C HTX	2025	LMHD	Net	99
	1.75C HTX	2025	VHHD	Net	584
	1.75C HTX	2030	HHD	Net	-276
	1.75C HTX	2030	LMHD	Net	85
	1.75C HTX	2030	VHHD	Net	724
	1.75C HTX	2035	HHD	Net	-47
	1.75C HTX	2035	LMHD	Net	-88
	1.75C HTX	2035	VHHD	Net	793
	1.75C HTX	2040	HHD	Net	222
	1.75C HTX	2040	LMHD	Net	-246
	1.75C HTX	2040	VHHD	Net	715
	1.75C HTX	2045	HHD	Net	421
	1.75C HTX	2045	LMHD	Net	-363
	1.75C HTX	2045	VHHD	Net	551
	1.75C HTX	2050	HHD	Net	553
	1.75C HTX	2050	LMHD	Net	-521
	1.75C HTX	2050	VHHD	Net	545
	1.75C HTX	2055	HHD	Net	704
	1.75C HTX	2055	LMHD	Net	-705
	1.75C HTX	2055	VHHD	Net	688
	1.75C HTX	2060	HHD	Net	664
	1.75C HTX	2060	LMHD	Net	-678
	1.75C HTX	2060	VHHD	Net	708
	1.75C LTX	2020	HHD	Net	0
	1.75C LTX	2020	LMHD	Net	0
	1.75C LTX	2020	VHHD	Net	0
	1.75C LTX	2025	HHD	Net	-245
	1.75C LTX	2025	LMHD	Net	53
	1.75C LTX	2025	VHHD	Net	517
	1.75C LTX	2030	HHD	Net	-171
	1.75C LTX	2030	LMHD	Net	46
	1.75C LTX	2030	VHHD	Net	524
	1.75C LTX	2035	HHD	Net	-35
	1.75C LTX	2035	LMHD	Net	-52
	1.75C LTX	2035	VHHD	Net	579
	1.75C LTX	2040	HHD	Net	171
	1.75C LTX	2040	LMHD	Net	-173
	1.75C LTX	2040	VHHD	Net	531
	1.75C LTX	2045	HHD	Net	283
	1.75C LTX	2045	LMHD	Net	-207
	1.75C LTX	2045	VHHD	Net	378
	1.75C LTX	2050	HHD	Net	353
	1.75C LTX	2050	LMHD	Net	-282
	1.75C LTX	2050	VHHD	Net	372
	1.75C LTX	2055	HHD	Net	353
	1.75C LTX	2055	LMHD	Net	-337
	1.75C LTX	2055	VHHD	Net	490
	1.75C LTX	2060	HHD	Net	119
	1.75C LTX	2060	LMHD	Net	-88
	1.75C LTX	2060	VHHD	Net	430
	2C HTX	2020	HHD	Net	0
	2C HTX	2020	LMHD	Net	0
	2C HTX	2020	VHHD	Net	0
	2C HTX	2025	HHD	Net	-462
	2C HTX	2025	LMHD	Net	43
	2C HTX	2025	VHHD	Net	584
	2C HTX	2030	HHD	Net	-371
	2C HTX	2030	LMHD	Net	0
	2C HTX	2030	VHHD	Net	658
	2C HTX	2035	HHD	Net	-119
	2C HTX	2035	LMHD	Net	-224
	2C HTX	2035	VHHD	Net	779
	2C HTX	2040	HHD	Net	79
	2C HTX	2040	LMHD	Net	-277
	2C HTX	2040	VHHD	Net	712
	2C HTX	2045	HHD	Net	263
	2C HTX	2045	LMHD	Net	-293
	2C HTX	2045	VHHD	Net	672
	2C HTX	2050	HHD	Net	464
	2C HTX	2050	LMHD	Net	-204
	2C HTX	2050	VHHD	Net	559
	2C HTX	2055	HHD	Net	745
	2C HTX	2055	LMHD	Net	-290
	2C HTX	2055	VHHD	Net	600
	2C HTX	2060	HHD	Net	976
	2C HTX	2060	LMHD	Net	-441
	2C HTX	2060	VHHD	Net	759
	2C LTX	2020	HHD	Net	0
	2C LTX	2020	LMHD	Net	0
	2C LTX	2020	VHHD	Net	0
	2C LTX	2025	HHD	Net	-337
	2C LTX	2025	LMHD	Net	-7
	2C LTX	2025	VHHD	Net	501
	2C LTX	2030	HHD	Net	-235
	2C LTX	2030	LMHD	Net	-71
	2C LTX	2030	VHHD	Net	498
	2C LTX	2035	HHD	Net	-131
	2C LTX	2035	LMHD	Net	-141
	2C LTX	2035	VHHD	Net	499
	2C LTX	2040	HHD	Net	-134
	2C LTX	2040	LMHD	Net	-145
	2C LTX	2040	VHHD	Net	491
	2C LTX	2045	HHD	Net	-5
	2C LTX	2045	LMHD	Net	-125
	2C LTX	2045	VHHD	Net	444
	2C LTX	2050	HHD	Net	109
	2C LTX	2050	LMHD	Net	-63
	2C LTX	2050	VHHD	Net	441
	2C LTX	2055	HHD	Net	255
	2C LTX	2055	LMHD	Net	-134
	2C LTX	2055	VHHD	Net	474
	2C LTX	2060	HHD	Net	171
	2C LTX	2060	LMHD	Net	-66
	2C LTX	2060	VHHD	Net	552

## Sheet: Supp. Figure 4
	Scenario	Fuel	Period	Region	Val
	1.75C	Coal	2020	HHD	108
	1.75C	Coal	2020	LMHD: AFR	4
	1.75C	Coal	2020	LMHD: IND	10
	1.75C	Coal	2020	LMHD: ODA	13
	1.75C	Coal	2020	VHHD	29
	1.75C	Coal	2040	HHD	19
	1.75C	Coal	2040	LMHD: AFR	1
	1.75C	Coal	2040	LMHD: IND	0
	1.75C	Coal	2040	LMHD: ODA	3
	1.75C	Coal	2040	VHHD	2
	1.75C	Coal	2060	HHD	9
	1.75C	Coal	2060	LMHD: AFR	2
	1.75C	Coal	2060	LMHD: IND	0
	1.75C	Coal	2060	LMHD: ODA	5
	1.75C	Coal	2060	VHHD	0
	1.75C	Gas	2020	HHD	81
	1.75C	Gas	2020	LMHD: AFR	13
	1.75C	Gas	2020	LMHD: IND	2
	1.75C	Gas	2020	LMHD: ODA	11
	1.75C	Gas	2020	VHHD	49
	1.75C	Gas	2040	HHD	57
	1.75C	Gas	2040	LMHD: AFR	10
	1.75C	Gas	2040	LMHD: IND	5
	1.75C	Gas	2040	LMHD: ODA	9
	1.75C	Gas	2040	VHHD	17
	1.75C	Gas	2060	HHD	40
	1.75C	Gas	2060	LMHD: AFR	7
	1.75C	Gas	2060	LMHD: IND	2
	1.75C	Gas	2060	LMHD: ODA	5
	1.75C	Gas	2060	VHHD	6
	1.75C	Oil	2020	HHD	138
	1.75C	Oil	2020	LMHD: AFR	31
	1.75C	Oil	2020	LMHD: IND	2
	1.75C	Oil	2020	LMHD: ODA	7
	1.75C	Oil	2020	VHHD	32
	1.75C	Oil	2040	HHD	99
	1.75C	Oil	2040	LMHD: AFR	10
	1.75C	Oil	2040	LMHD: IND	1
	1.75C	Oil	2040	LMHD: ODA	2
	1.75C	Oil	2040	VHHD	12
	1.75C	Oil	2060	HHD	76
	1.75C	Oil	2060	LMHD: AFR	9
	1.75C	Oil	2060	LMHD: IND	0
	1.75C	Oil	2060	LMHD: ODA	0
	1.75C	Oil	2060	VHHD	12
	1.75C-A	Coal	2020	HHD	108
	1.75C-A	Coal	2020	LMHD: AFR	4
	1.75C-A	Coal	2020	LMHD: IND	10
	1.75C-A	Coal	2020	LMHD: ODA	13
	1.75C-A	Coal	2020	VHHD	29
	1.75C-A	Coal	2040	HHD	19
	1.75C-A	Coal	2040	LMHD: AFR	1
	1.75C-A	Coal	2040	LMHD: IND	0
	1.75C-A	Coal	2040	LMHD: ODA	3
	1.75C-A	Coal	2040	VHHD	2
	1.75C-A	Coal	2060	HHD	12
	1.75C-A	Coal	2060	LMHD: AFR	1
	1.75C-A	Coal	2060	LMHD: IND	0
	1.75C-A	Coal	2060	LMHD: ODA	3
	1.75C-A	Coal	2060	VHHD	1
	1.75C-A	Gas	2020	HHD	81
	1.75C-A	Gas	2020	LMHD: AFR	13
	1.75C-A	Gas	2020	LMHD: IND	2
	1.75C-A	Gas	2020	LMHD: ODA	11
	1.75C-A	Gas	2020	VHHD	49
	1.75C-A	Gas	2040	HHD	64
	1.75C-A	Gas	2040	LMHD: AFR	11
	1.75C-A	Gas	2040	LMHD: IND	4
	1.75C-A	Gas	2040	LMHD: ODA	8
	1.75C-A	Gas	2040	VHHD	23
	1.75C-A	Gas	2060	HHD	40
	1.75C-A	Gas	2060	LMHD: AFR	6
	1.75C-A	Gas	2060	LMHD: IND	2
	1.75C-A	Gas	2060	LMHD: ODA	3
	1.75C-A	Gas	2060	VHHD	5
	1.75C-A	Oil	2020	HHD	138
	1.75C-A	Oil	2020	LMHD: AFR	31
	1.75C-A	Oil	2020	LMHD: IND	2
	1.75C-A	Oil	2020	LMHD: ODA	7
	1.75C-A	Oil	2020	VHHD	32
	1.75C-A	Oil	2040	HHD	109
	1.75C-A	Oil	2040	LMHD: AFR	12
	1.75C-A	Oil	2040	LMHD: IND	1
	1.75C-A	Oil	2040	LMHD: ODA	2
	1.75C-A	Oil	2040	VHHD	14
	1.75C-A	Oil	2060	HHD	69
	1.75C-A	Oil	2060	LMHD: AFR	5
	1.75C-A	Oil	2060	LMHD: IND	0
	1.75C-A	Oil	2060	LMHD: ODA	0
	1.75C-A	Oil	2060	VHHD	5
	1.75C HTX	Coal	2040	HHD	4
	1.75C HTX	Coal	2040	LMHD: AFR	4
	1.75C HTX	Coal	2040	LMHD: IND	2
	1.75C HTX	Coal	2040	LMHD: ODA	19
	1.75C HTX	Coal	2040	VHHD	1
	1.75C HTX	Coal	2060	HHD	1
	1.75C HTX	Coal	2060	LMHD: AFR	18
	1.75C HTX	Coal	2060	LMHD: IND	3
	1.75C HTX	Coal	2060	LMHD: ODA	0
	1.75C HTX	Coal	2060	VHHD	0
	1.75C HTX	Gas	2040	HHD	48
	1.75C HTX	Gas	2040	LMHD: AFR	14
	1.75C HTX	Gas	2040	LMHD: IND	6
	1.75C HTX	Gas	2040	LMHD: ODA	14
	1.75C HTX	Gas	2040	VHHD	4
	1.75C HTX	Gas	2060	HHD	14
	1.75C HTX	Gas	2060	LMHD: AFR	24
	1.75C HTX	Gas	2060	LMHD: IND	6
	1.75C HTX	Gas	2060	LMHD: ODA	18
	1.75C HTX	Gas	2060	VHHD	3
	1.75C HTX	Oil	2040	HHD	70
	1.75C HTX	Oil	2040	LMHD: AFR	29
	1.75C HTX	Oil	2040	LMHD: IND	3
	1.75C HTX	Oil	2040	LMHD: ODA	7
	1.75C HTX	Oil	2040	VHHD	5
	1.75C HTX	Oil	2060	HHD	34
	1.75C HTX	Oil	2060	LMHD: AFR	34
	1.75C HTX	Oil	2060	LMHD: IND	2
	1.75C HTX	Oil	2060	LMHD: ODA	9
	1.75C HTX	Oil	2060	VHHD	2
	1.75C LTX	Coal	2040	HHD	4
	1.75C LTX	Coal	2040	LMHD: AFR	4
	1.75C LTX	Coal	2040	LMHD: IND	2
	1.75C LTX	Coal	2040	LMHD: ODA	18
	1.75C LTX	Coal	2040	VHHD	1
	1.75C LTX	Coal	2060	HHD	1
	1.75C LTX	Coal	2060	LMHD: AFR	16
	1.75C LTX	Coal	2060	LMHD: IND	3
	1.75C LTX	Coal	2060	LMHD: ODA	0
	1.75C LTX	Coal	2060	VHHD	0
	1.75C LTX	Gas	2040	HHD	51
	1.75C LTX	Gas	2040	LMHD: AFR	12
	1.75C LTX	Gas	2040	LMHD: IND	6
	1.75C LTX	Gas	2040	LMHD: ODA	14
	1.75C LTX	Gas	2040	VHHD	4
	1.75C LTX	Gas	2060	HHD	25
	1.75C LTX	Gas	2060	LMHD: AFR	16
	1.75C LTX	Gas	2060	LMHD: IND	5
	1.75C LTX	Gas	2060	LMHD: ODA	10
	1.75C LTX	Gas	2060	VHHD	3
	1.75C LTX	Oil	2040	HHD	74
	1.75C LTX	Oil	2040	LMHD: AFR	29
	1.75C LTX	Oil	2040	LMHD: IND	2
	1.75C LTX	Oil	2040	LMHD: ODA	8
	1.75C LTX	Oil	2040	VHHD	5
	1.75C LTX	Oil	2060	HHD	50
	1.75C LTX	Oil	2060	LMHD: AFR	27
	1.75C LTX	Oil	2060	LMHD: IND	1
	1.75C LTX	Oil	2060	LMHD: ODA	6
	1.75C LTX	Oil	2060	VHHD	2
	1.75C-A HTX	Coal	2040	HHD	4
	1.75C-A HTX	Coal	2040	LMHD: AFR	3
	1.75C-A HTX	Coal	2040	LMHD: IND	2
	1.75C-A HTX	Coal	2040	LMHD: ODA	26
	1.75C-A HTX	Coal	2040	VHHD	1
	1.75C-A HTX	Coal	2060	HHD	1
	1.75C-A HTX	Coal	2060	LMHD: AFR	15
	1.75C-A HTX	Coal	2060	LMHD: IND	2
	1.75C-A HTX	Coal	2060	LMHD: ODA	0
	1.75C-A HTX	Coal	2060	VHHD	0
	1.75C-A HTX	Gas	2040	HHD	43
	1.75C-A HTX	Gas	2040	LMHD: AFR	13
	1.75C-A HTX	Gas	2040	LMHD: IND	6
	1.75C-A HTX	Gas	2040	LMHD: ODA	14
	1.75C-A HTX	Gas	2040	VHHD	4
	1.75C-A HTX	Gas	2060	HHD	9
	1.75C-A HTX	Gas	2060	LMHD: AFR	28
	1.75C-A HTX	Gas	2060	LMHD: IND	5
	1.75C-A HTX	Gas	2060	LMHD: ODA	20
	1.75C-A HTX	Gas	2060	VHHD	2
	1.75C-A HTX	Oil	2040	HHD	68
	1.75C-A HTX	Oil	2040	LMHD: AFR	37
	1.75C-A HTX	Oil	2040	LMHD: IND	3
	1.75C-A HTX	Oil	2040	LMHD: ODA	9
	1.75C-A HTX	Oil	2040	VHHD	5
	1.75C-A HTX	Oil	2060	HHD	28
	1.75C-A HTX	Oil	2060	LMHD: AFR	21
	1.75C-A HTX	Oil	2060	LMHD: IND	0
	1.75C-A HTX	Oil	2060	LMHD: ODA	5
	1.75C-A HTX	Oil	2060	VHHD	1
	1.75C-A LTX	Coal	2040	HHD	4
	1.75C-A LTX	Coal	2040	LMHD: AFR	2
	1.75C-A LTX	Coal	2040	LMHD: IND	2
	1.75C-A LTX	Coal	2040	LMHD: ODA	24
	1.75C-A LTX	Coal	2040	VHHD	1
	1.75C-A LTX	Coal	2060	HHD	1
	1.75C-A LTX	Coal	2060	LMHD: AFR	10
	1.75C-A LTX	Coal	2060	LMHD: IND	2
	1.75C-A LTX	Coal	2060	LMHD: ODA	6
	1.75C-A LTX	Coal	2060	VHHD	0
	1.75C-A LTX	Gas	2040	HHD	55
	1.75C-A LTX	Gas	2040	LMHD: AFR	12
	1.75C-A LTX	Gas	2040	LMHD: IND	5
	1.75C-A LTX	Gas	2040	LMHD: ODA	12
	1.75C-A LTX	Gas	2040	VHHD	5
	1.75C-A LTX	Gas	2060	HHD	14
	1.75C-A LTX	Gas	2060	LMHD: AFR	18
	1.75C-A LTX	Gas	2060	LMHD: IND	5
	1.75C-A LTX	Gas	2060	LMHD: ODA	13
	1.75C-A LTX	Gas	2060	VHHD	2
	1.75C-A LTX	Oil	2040	HHD	80
	1.75C-A LTX	Oil	2040	LMHD: AFR	32
	1.75C-A LTX	Oil	2040	LMHD: IND	3
	1.75C-A LTX	Oil	2040	LMHD: ODA	8
	1.75C-A LTX	Oil	2040	VHHD	5
	1.75C-A LTX	Oil	2060	HHD	34
	1.75C-A LTX	Oil	2060	LMHD: AFR	22
	1.75C-A LTX	Oil	2060	LMHD: IND	1
	1.75C-A LTX	Oil	2060	LMHD: ODA	6
	1.75C-A LTX	Oil	2060	VHHD	2

## Sheet: Supp. Figure 5
	Scenario	Fuel	Period	Region	Value
	1.75C HTX	Coal	2020	HHD	0
	1.75C HTX	Coal	2020	LMHD: AFR	0
	1.75C HTX	Coal	2020	LMHD: IND	0
	1.75C HTX	Coal	2020	LMHD: ODA	0
	1.75C HTX	Coal	2020	VHHD	0
	1.75C HTX	Coal	2030	HHD	-0.123
	1.75C HTX	Coal	2030	LMHD: AFR	0.057
	1.75C HTX	Coal	2030	LMHD: IND	0.085
	1.75C HTX	Coal	2030	LMHD: ODA	0.103
	1.75C HTX	Coal	2030	VHHD	-0.098
	1.75C HTX	Coal	2040	HHD	-0.615
	1.75C HTX	Coal	2040	LMHD: AFR	0.111
	1.75C HTX	Coal	2040	LMHD: IND	0.076
	1.75C HTX	Coal	2040	LMHD: ODA	0.609
	1.75C HTX	Coal	2040	VHHD	-0.065
	1.75C HTX	Coal	2050	HHD	-0.653
	1.75C HTX	Coal	2050	LMHD: AFR	0.376
	1.75C HTX	Coal	2050	LMHD: IND	0.091
	1.75C HTX	Coal	2050	LMHD: ODA	0.279
	1.75C HTX	Coal	2050	VHHD	-0.054
	1.75C HTX	Coal	2060	HHD	-0.491
	1.75C HTX	Coal	2060	LMHD: AFR	1.036
	1.75C HTX	Coal	2060	LMHD: IND	0.175
	1.75C HTX	Coal	2060	LMHD: ODA	-0.289
	1.75C HTX	Coal	2060	VHHD	-0.014
	1.75C HTX	Gas	2020	HHD	0
	1.75C HTX	Gas	2020	LMHD: AFR	0
	1.75C HTX	Gas	2020	LMHD: IND	0
	1.75C HTX	Gas	2020	LMHD: ODA	0
	1.75C HTX	Gas	2020	VHHD	0
	1.75C HTX	Gas	2030	HHD	-0.017
	1.75C HTX	Gas	2030	LMHD: AFR	0.005
	1.75C HTX	Gas	2030	LMHD: IND	0.003
	1.75C HTX	Gas	2030	LMHD: ODA	0.023
	1.75C HTX	Gas	2030	VHHD	-0.106
	1.75C HTX	Gas	2040	HHD	-0.09
	1.75C HTX	Gas	2040	LMHD: AFR	0.032
	1.75C HTX	Gas	2040	LMHD: IND	0.01
	1.75C HTX	Gas	2040	LMHD: ODA	0.051
	1.75C HTX	Gas	2040	VHHD	-0.129
	1.75C HTX	Gas	2050	HHD	-0.327
	1.75C HTX	Gas	2050	LMHD: AFR	0.158
	1.75C HTX	Gas	2050	LMHD: IND	0.056
	1.75C HTX	Gas	2050	LMHD: ODA	0.159
	1.75C HTX	Gas	2050	VHHD	-0.073
	1.75C HTX	Gas	2060	HHD	-0.424
	1.75C HTX	Gas	2060	LMHD: AFR	0.281
	1.75C HTX	Gas	2060	LMHD: IND	0.055
	1.75C HTX	Gas	2060	LMHD: ODA	0.207
	1.75C HTX	Gas	2060	VHHD	-0.056
	1.75C HTX	Oil	2020	HHD	0
	1.75C HTX	Oil	2020	LMHD: AFR	0
	1.75C HTX	Oil	2020	LMHD: IND	0
	1.75C HTX	Oil	2020	LMHD: ODA	0
	1.75C HTX	Oil	2020	VHHD	0
	1.75C HTX	Oil	2030	HHD	-0.023
	1.75C HTX	Oil	2030	LMHD: AFR	0.028
	1.75C HTX	Oil	2030	LMHD: IND	-0.005
	1.75C HTX	Oil	2030	LMHD: ODA	0.004
	1.75C HTX	Oil	2030	VHHD	-0.042
	1.75C HTX	Oil	2040	HHD	-0.231
	1.75C HTX	Oil	2040	LMHD: AFR	0.158
	1.75C HTX	Oil	2040	LMHD: IND	0.016
	1.75C HTX	Oil	2040	LMHD: ODA	0.036
	1.75C HTX	Oil	2040	VHHD	-0.054
	1.75C HTX	Oil	2050	HHD	-0.344
	1.75C HTX	Oil	2050	LMHD: AFR	0.229
	1.75C HTX	Oil	2050	LMHD: IND	0.022
	1.75C HTX	Oil	2050	LMHD: ODA	0.074
	1.75C HTX	Oil	2050	VHHD	-0.098
	1.75C HTX	Oil	2060	HHD	-0.43
	1.75C HTX	Oil	2060	LMHD: AFR	0.257
	1.75C HTX	Oil	2060	LMHD: IND	0.013
	1.75C HTX	Oil	2060	LMHD: ODA	0.092
	1.75C HTX	Oil	2060	VHHD	-0.108
	1.75C LTX	Coal	2020	HHD	0
	1.75C LTX	Coal	2020	LMHD: AFR	0
	1.75C LTX	Coal	2020	LMHD: IND	0
	1.75C LTX	Coal	2020	LMHD: ODA	0
	1.75C LTX	Coal	2020	VHHD	0
	1.75C LTX	Coal	2030	HHD	-0.106
	1.75C LTX	Coal	2030	LMHD: AFR	0.049
	1.75C LTX	Coal	2030	LMHD: IND	0.073
	1.75C LTX	Coal	2030	LMHD: ODA	0.093
	1.75C LTX	Coal	2030	VHHD	-0.096
	1.75C LTX	Coal	2040	HHD	-0.618
	1.75C LTX	Coal	2040	LMHD: AFR	0.106
	1.75C LTX	Coal	2040	LMHD: IND	0.06
	1.75C LTX	Coal	2040	LMHD: ODA	0.564
	1.75C LTX	Coal	2040	VHHD	-0.065
	1.75C LTX	Coal	2050	HHD	-0.65
	1.75C LTX	Coal	2050	LMHD: AFR	0.382
	1.75C LTX	Coal	2050	LMHD: IND	0.091
	1.75C LTX	Coal	2050	LMHD: ODA	0.194
	1.75C LTX	Coal	2050	VHHD	-0.052
	1.75C LTX	Coal	2060	HHD	-0.49
	1.75C LTX	Coal	2060	LMHD: AFR	0.947
	1.75C LTX	Coal	2060	LMHD: IND	0.175
	1.75C LTX	Coal	2060	LMHD: ODA	-0.3
	1.75C LTX	Coal	2060	VHHD	-0.014
	1.75C LTX	Gas	2020	HHD	0
	1.75C LTX	Gas	2020	LMHD: AFR	0
	1.75C LTX	Gas	2020	LMHD: IND	0
	1.75C LTX	Gas	2020	LMHD: ODA	0
	1.75C LTX	Gas	2020	VHHD	0
	1.75C LTX	Gas	2030	HHD	-0.02
	1.75C LTX	Gas	2030	LMHD: AFR	0
	1.75C LTX	Gas	2030	LMHD: IND	0.002
	1.75C LTX	Gas	2030	LMHD: ODA	0.017
	1.75C LTX	Gas	2030	VHHD	-0.085
	1.75C LTX	Gas	2040	HHD	-0.053
	1.75C LTX	Gas	2040	LMHD: AFR	0.015
	1.75C LTX	Gas	2040	LMHD: IND	0.006
	1.75C LTX	Gas	2040	LMHD: ODA	0.046
	1.75C LTX	Gas	2040	VHHD	-0.125
	1.75C LTX	Gas	2050	HHD	-0.239
	1.75C LTX	Gas	2050	LMHD: AFR	0.1
	1.75C LTX	Gas	2050	LMHD: IND	0.044
	1.75C LTX	Gas	2050	LMHD: ODA	0.115
	1.75C LTX	Gas	2050	VHHD	-0.071
	1.75C LTX	Gas	2060	HHD	-0.244
	1.75C LTX	Gas	2060	LMHD: AFR	0.147
	1.75C LTX	Gas	2060	LMHD: IND	0.048
	1.75C LTX	Gas	2060	LMHD: ODA	0.078
	1.75C LTX	Gas	2060	VHHD	-0.052
	1.75C LTX	Oil	2020	HHD	0
	1.75C LTX	Oil	2020	LMHD: AFR	0
	1.75C LTX	Oil	2020	LMHD: IND	0
	1.75C LTX	Oil	2020	LMHD: ODA	0
	1.75C LTX	Oil	2020	VHHD	0
	1.75C LTX	Oil	2030	HHD	-0.014
	1.75C LTX	Oil	2030	LMHD: AFR	0.032
	1.75C LTX	Oil	2030	LMHD: IND	0
	1.75C LTX	Oil	2030	LMHD: ODA	0.006
	1.75C LTX	Oil	2030	VHHD	-0.04
	1.75C LTX	Oil	2040	HHD	-0.205
	1.75C LTX	Oil	2040	LMHD: AFR	0.153
	1.75C LTX	Oil	2040	LMHD: IND	0.01
	1.75C LTX	Oil	2040	LMHD: ODA	0.046
	1.75C LTX	Oil	2040	VHHD	-0.054
	1.75C LTX	Oil	2050	HHD	-0.305
	1.75C LTX	Oil	2050	LMHD: AFR	0.23
	1.75C LTX	Oil	2050	LMHD: IND	0.019
	1.75C LTX	Oil	2050	LMHD: ODA	0.076
	1.75C LTX	Oil	2050	VHHD	-0.098
	1.75C LTX	Oil	2060	HHD	-0.26
	1.75C LTX	Oil	2060	LMHD: AFR	0.187
	1.75C LTX	Oil	2060	LMHD: IND	0.004
	1.75C LTX	Oil	2060	LMHD: ODA	0.061
	1.75C LTX	Oil	2060	VHHD	-0.107
	1.75C-A HTX	Coal	2020	HHD	0
	1.75C-A HTX	Coal	2020	LMHD: AFR	0
	1.75C-A HTX	Coal	2020	LMHD: IND	0
	1.75C-A HTX	Coal	2020	LMHD: ODA	0
	1.75C-A HTX	Coal	2020	VHHD	0
	1.75C-A HTX	Coal	2030	HHD	-0.169
	1.75C-A HTX	Coal	2030	LMHD: AFR	0.087
	1.75C-A HTX	Coal	2030	LMHD: IND	0.093
	1.75C-A HTX	Coal	2030	LMHD: ODA	0.16
	1.75C-A HTX	Coal	2030	VHHD	-0.09
	1.75C-A HTX	Coal	2040	HHD	-0.601
	1.75C-A HTX	Coal	2040	LMHD: AFR	0.102
	1.75C-A HTX	Coal	2040	LMHD: IND	0.082
	1.75C-A HTX	Coal	2040	LMHD: ODA	0.876
	1.75C-A HTX	Coal	2040	VHHD	-0.066
	1.75C-A HTX	Coal	2050	HHD	-0.655
	1.75C-A HTX	Coal	2050	LMHD: AFR	0.233
	1.75C-A HTX	Coal	2050	LMHD: IND	0.081
	1.75C-A HTX	Coal	2050	LMHD: ODA	0.5
	1.75C-A HTX	Coal	2050	VHHD	-0.056
	1.75C-A HTX	Coal	2060	HHD	-0.654
	1.75C-A HTX	Coal	2060	LMHD: AFR	0.854
	1.75C-A HTX	Coal	2060	LMHD: IND	0.13
	1.75C-A HTX	Coal	2060	LMHD: ODA	-0.185
	1.75C-A HTX	Coal	2060	VHHD	-0.051
	1.75C-A HTX	Gas	2020	HHD	0
	1.75C-A HTX	Gas	2020	LMHD: AFR	0
	1.75C-A HTX	Gas	2020	LMHD: IND	0
	1.75C-A HTX	Gas	2020	LMHD: ODA	0
	1.75C-A HTX	Gas	2020	VHHD	0
	1.75C-A HTX	Gas	2030	HHD	-0.043
	1.75C-A HTX	Gas	2030	LMHD: AFR	0.015
	1.75C-A HTX	Gas	2030	LMHD: IND	0.007
	1.75C-A HTX	Gas	2030	LMHD: ODA	0.052
	1.75C-A HTX	Gas	2030	VHHD	-0.146
	1.75C-A HTX	Gas	2040	HHD	-0.198
	1.75C-A HTX	Gas	2040	LMHD: AFR	0.026
	1.75C-A HTX	Gas	2040	LMHD: IND	0.016
	1.75C-A HTX	Gas	2040	LMHD: ODA	0.056
	1.75C-A HTX	Gas	2040	VHHD	-0.166
	1.75C-A HTX	Gas	2050	HHD	-0.396
	1.75C-A HTX	Gas	2050	LMHD: AFR	0.074
	1.75C-A HTX	Gas	2050	LMHD: IND	0.033
	1.75C-A HTX	Gas	2050	LMHD: ODA	0.125
	1.75C-A HTX	Gas	2050	VHHD	-0.133
	1.75C-A HTX	Gas	2060	HHD	-0.557
	1.75C-A HTX	Gas	2060	LMHD: AFR	0.387
	1.75C-A HTX	Gas	2060	LMHD: IND	0.04
	1.75C-A HTX	Gas	2060	LMHD: ODA	0.3
	1.75C-A HTX	Gas	2060	VHHD	-0.055
	1.75C-A HTX	Oil	2020	HHD	0
	1.75C-A HTX	Oil	2020	LMHD: AFR	0
	1.75C-A HTX	Oil	2020	LMHD: IND	0
	1.75C-A HTX	Oil	2020	LMHD: ODA	0
	1.75C-A HTX	Oil	2020	VHHD	0
	1.75C-A HTX	Oil	2030	HHD	-0.067
	1.75C-A HTX	Oil	2030	LMHD: AFR	0.058
	1.75C-A HTX	Oil	2030	LMHD: IND	0.008
	1.75C-A HTX	Oil	2030	LMHD: ODA	0.014
	1.75C-A HTX	Oil	2030	VHHD	-0.085
	1.75C-A HTX	Oil	2040	HHD	-0.296
	1.75C-A HTX	Oil	2040	LMHD: AFR	0.183
	1.75C-A HTX	Oil	2040	LMHD: IND	0.017
	1.75C-A HTX	Oil	2040	LMHD: ODA	0.045
	1.75C-A HTX	Oil	2040	VHHD	-0.062
	1.75C-A HTX	Oil	2050	HHD	-0.359
	1.75C-A HTX	Oil	2050	LMHD: AFR	0.175
	1.75C-A HTX	Oil	2050	LMHD: IND	0.005
	1.75C-A HTX	Oil	2050	LMHD: ODA	0.06
	1.75C-A HTX	Oil	2050	VHHD	-0.067
	1.75C-A HTX	Oil	2060	HHD	-0.524
	1.75C-A HTX	Oil	2060	LMHD: AFR	0.204
	1.75C-A HTX	Oil	2060	LMHD: IND	0.003
	1.75C-A HTX	Oil	2060	LMHD: ODA	0.061
	1.75C-A HTX	Oil	2060	VHHD	-0.039
	1.75C-A LTX	Coal	2020	HHD	0
	1.75C-A LTX	Coal	2020	LMHD: AFR	0
	1.75C-A LTX	Coal	2020	LMHD: IND	0
	1.75C-A LTX	Coal	2020	LMHD: ODA	0
	1.75C-A LTX	Coal	2020	VHHD	0
	1.75C-A LTX	Coal	2030	HHD	-0.126
	1.75C-A LTX	Coal	2030	LMHD: AFR	0.062
	1.75C-A LTX	Coal	2030	LMHD: IND	0.089
	1.75C-A LTX	Coal	2030	LMHD: ODA	0.117
	1.75C-A LTX	Coal	2030	VHHD	-0.088
	1.75C-A LTX	Coal	2040	HHD	-0.598
	1.75C-A LTX	Coal	2040	LMHD: AFR	0.067
	1.75C-A LTX	Coal	2040	LMHD: IND	0.077
	1.75C-A LTX	Coal	2040	LMHD: ODA	0.814
	1.75C-A LTX	Coal	2040	VHHD	-0.066
	1.75C-A LTX	Coal	2050	HHD	-0.655
	1.75C-A LTX	Coal	2050	LMHD: AFR	0.172
	1.75C-A LTX	Coal	2050	LMHD: IND	0.081
	1.75C-A LTX	Coal	2050	LMHD: ODA	0.62
	1.75C-A LTX	Coal	2050	VHHD	-0.053
	1.75C-A LTX	Coal	2060	HHD	-0.653
	1.75C-A LTX	Coal	2060	LMHD: AFR	0.572
	1.75C-A LTX	Coal	2060	LMHD: IND	0.13
	1.75C-A LTX	Coal	2060	LMHD: ODA	0.158
	1.75C-A LTX	Coal	2060	VHHD	-0.05
	1.75C-A LTX	Gas	2020	HHD	0
	1.75C-A LTX	Gas	2020	LMHD: AFR	0
	1.75C-A LTX	Gas	2020	LMHD: IND	0
	1.75C-A LTX	Gas	2020	LMHD: ODA	0
	1.75C-A LTX	Gas	2020	VHHD	0
	1.75C-A LTX	Gas	2030	HHD	-0.018
	1.75C-A LTX	Gas	2030	LMHD: AFR	0.01
	1.75C-A LTX	Gas	2030	LMHD: IND	0.004
	1.75C-A LTX	Gas	2030	LMHD: ODA	0.033
	1.75C-A LTX	Gas	2030	VHHD	-0.139
	1.75C-A LTX	Gas	2040	HHD	-0.087
	1.75C-A LTX	Gas	2040	LMHD: AFR	0.012
	1.75C-A LTX	Gas	2040	LMHD: IND	0.01
	1.75C-A LTX	Gas	2040	LMHD: ODA	0.036
	1.75C-A LTX	Gas	2040	VHHD	-0.165
	1.75C-A LTX	Gas	2050	HHD	-0.25
	1.75C-A LTX	Gas	2050	LMHD: AFR	0.049
	1.75C-A LTX	Gas	2050	LMHD: IND	0.018
	1.75C-A LTX	Gas	2050	LMHD: ODA	0.102
	1.75C-A LTX	Gas	2050	VHHD	-0.131
	1.75C-A LTX	Gas	2060	HHD	-0.469
	1.75C-A LTX	Gas	2060	LMHD: AFR	0.225
	1.75C-A LTX	Gas	2060	LMHD: IND	0.039
	1.75C-A LTX	Gas	2060	LMHD: ODA	0.169
	1.75C-A LTX	Gas	2060	VHHD	-0.047
	1.75C-A LTX	Oil	2020	HHD	0
	1.75C-A LTX	Oil	2020	LMHD: AFR	0
	1.75C-A LTX	Oil	2020	LMHD: IND	0
	1.75C-A LTX	Oil	2020	LMHD: ODA	0
	1.75C-A LTX	Oil	2020	VHHD	0
	1.75C-A LTX	Oil	2030	HHD	0.015
	1.75C-A LTX	Oil	2030	LMHD: AFR	0.061
	1.75C-A LTX	Oil	2030	LMHD: IND	0.003
	1.75C-A LTX	Oil	2030	LMHD: ODA	0.004
	1.75C-A LTX	Oil	2030	VHHD	-0.085
	1.75C-A LTX	Oil	2040	HHD	-0.208
	1.75C-A LTX	Oil	2040	LMHD: AFR	0.147
	1.75C-A LTX	Oil	2040	LMHD: IND	0.016
	1.75C-A LTX	Oil	2040	LMHD: ODA	0.043
	1.75C-A LTX	Oil	2040	VHHD	-0.062
	1.75C-A LTX	Oil	2050	HHD	-0.253
	1.75C-A LTX	Oil	2050	LMHD: AFR	0.161
	1.75C-A LTX	Oil	2050	LMHD: IND	0.006
	1.75C-A LTX	Oil	2050	LMHD: ODA	0.064
	1.75C-A LTX	Oil	2050	VHHD	-0.067
	1.75C-A LTX	Oil	2060	HHD	-0.439
	1.75C-A LTX	Oil	2060	LMHD: AFR	0.213
	1.75C-A LTX	Oil	2060	LMHD: IND	0.005
	1.75C-A LTX	Oil	2060	LMHD: ODA	0.079
	1.75C-A LTX	Oil	2060	VHHD	-0.038

## Sheet: Supp. Figure 6
	Scenario	Fuel	Period	Region	Val
	2C	Coal	2020	HHD	108
	2C	Coal	2020	LMHD: AFR	4
	2C	Coal	2020	LMHD: IND	10
	2C	Coal	2020	LMHD: ODA	13
	2C	Coal	2020	VHHD	29
	2C	Coal	2040	HHD	13
	2C	Coal	2040	LMHD: AFR	1
	2C	Coal	2040	LMHD: IND	0
	2C	Coal	2040	LMHD: ODA	3
	2C	Coal	2040	VHHD	12
	2C	Coal	2060	HHD	3
	2C	Coal	2060	LMHD: AFR	1
	2C	Coal	2060	LMHD: IND	3
	2C	Coal	2060	LMHD: ODA	3
	2C	Coal	2060	VHHD	22
	2C	Gas	2020	HHD	81
	2C	Gas	2020	LMHD: AFR	13
	2C	Gas	2020	LMHD: IND	2
	2C	Gas	2020	LMHD: ODA	11
	2C	Gas	2020	VHHD	49
	2C	Gas	2040	HHD	69
	2C	Gas	2040	LMHD: AFR	12
	2C	Gas	2040	LMHD: IND	5
	2C	Gas	2040	LMHD: ODA	11
	2C	Gas	2040	VHHD	23
	2C	Gas	2060	HHD	55
	2C	Gas	2060	LMHD: AFR	14
	2C	Gas	2060	LMHD: IND	3
	2C	Gas	2060	LMHD: ODA	8
	2C	Gas	2060	VHHD	20
	2C	Oil	2020	HHD	138
	2C	Oil	2020	LMHD: AFR	31
	2C	Oil	2020	LMHD: IND	2
	2C	Oil	2020	LMHD: ODA	7
	2C	Oil	2020	VHHD	32
	2C	Oil	2040	HHD	111
	2C	Oil	2040	LMHD: AFR	14
	2C	Oil	2040	LMHD: IND	1
	2C	Oil	2040	LMHD: ODA	3
	2C	Oil	2040	VHHD	14
	2C	Oil	2060	HHD	89
	2C	Oil	2060	LMHD: AFR	12
	2C	Oil	2060	LMHD: IND	1
	2C	Oil	2060	LMHD: ODA	4
	2C	Oil	2060	VHHD	14
	2C-A	Coal	2020	HHD	108
	2C-A	Coal	2020	LMHD: AFR	4
	2C-A	Coal	2020	LMHD: IND	10
	2C-A	Coal	2020	LMHD: ODA	13
	2C-A	Coal	2020	VHHD	29
	2C-A	Coal	2040	HHD	13
	2C-A	Coal	2040	LMHD: AFR	1
	2C-A	Coal	2040	LMHD: IND	0
	2C-A	Coal	2040	LMHD: ODA	4
	2C-A	Coal	2040	VHHD	10
	2C-A	Coal	2060	HHD	4
	2C-A	Coal	2060	LMHD: AFR	1
	2C-A	Coal	2060	LMHD: IND	0
	2C-A	Coal	2060	LMHD: ODA	4
	2C-A	Coal	2060	VHHD	17
	2C-A	Gas	2020	HHD	81
	2C-A	Gas	2020	LMHD: AFR	13
	2C-A	Gas	2020	LMHD: IND	2
	2C-A	Gas	2020	LMHD: ODA	11
	2C-A	Gas	2020	VHHD	49
	2C-A	Gas	2040	HHD	58
	2C-A	Gas	2040	LMHD: AFR	11
	2C-A	Gas	2040	LMHD: IND	4
	2C-A	Gas	2040	LMHD: ODA	9
	2C-A	Gas	2040	VHHD	23
	2C-A	Gas	2060	HHD	47
	2C-A	Gas	2060	LMHD: AFR	10
	2C-A	Gas	2060	LMHD: IND	2
	2C-A	Gas	2060	LMHD: ODA	6
	2C-A	Gas	2060	VHHD	17
	2C-A	Oil	2020	HHD	138
	2C-A	Oil	2020	LMHD: AFR	31
	2C-A	Oil	2020	LMHD: IND	2
	2C-A	Oil	2020	LMHD: ODA	7
	2C-A	Oil	2020	VHHD	32
	2C-A	Oil	2040	HHD	111
	2C-A	Oil	2040	LMHD: AFR	13
	2C-A	Oil	2040	LMHD: IND	1
	2C-A	Oil	2040	LMHD: ODA	3
	2C-A	Oil	2040	VHHD	13
	2C-A	Oil	2060	HHD	78
	2C-A	Oil	2060	LMHD: AFR	10
	2C-A	Oil	2060	LMHD: IND	0
	2C-A	Oil	2060	LMHD: ODA	1
	2C-A	Oil	2060	VHHD	11
	2C HTX	Coal	2040	HHD	3
	2C HTX	Coal	2040	LMHD: AFR	5
	2C HTX	Coal	2040	LMHD: IND	3
	2C HTX	Coal	2040	LMHD: ODA	23
	2C HTX	Coal	2040	VHHD	1
	2C HTX	Coal	2060	HHD	4
	2C HTX	Coal	2060	LMHD: AFR	26
	2C HTX	Coal	2060	LMHD: IND	5
	2C HTX	Coal	2060	LMHD: ODA	6
	2C HTX	Coal	2060	VHHD	0
	2C HTX	Gas	2040	HHD	58
	2C HTX	Gas	2040	LMHD: AFR	13
	2C HTX	Gas	2040	LMHD: IND	7
	2C HTX	Gas	2040	LMHD: ODA	12
	2C HTX	Gas	2040	VHHD	4
	2C HTX	Gas	2060	HHD	15
	2C HTX	Gas	2060	LMHD: AFR	28
	2C HTX	Gas	2060	LMHD: IND	5
	2C HTX	Gas	2060	LMHD: ODA	22
	2C HTX	Gas	2060	VHHD	3
	2C HTX	Oil	2040	HHD	80
	2C HTX	Oil	2040	LMHD: AFR	35
	2C HTX	Oil	2040	LMHD: IND	2
	2C HTX	Oil	2040	LMHD: ODA	7
	2C HTX	Oil	2040	VHHD	5
	2C HTX	Oil	2060	HHD	35
	2C HTX	Oil	2060	LMHD: AFR	35
	2C HTX	Oil	2060	LMHD: IND	3
	2C HTX	Oil	2060	LMHD: ODA	9
	2C HTX	Oil	2060	VHHD	2
	2C LTX	Coal	2040	HHD	4
	2C LTX	Coal	2040	LMHD: AFR	6
	2C LTX	Coal	2040	LMHD: IND	3
	2C LTX	Coal	2040	LMHD: ODA	21
	2C LTX	Coal	2040	VHHD	1
	2C LTX	Coal	2060	HHD	2
	2C LTX	Coal	2060	LMHD: AFR	24
	2C LTX	Coal	2060	LMHD: IND	3
	2C LTX	Coal	2060	LMHD: ODA	4
	2C LTX	Coal	2060	VHHD	0
	2C LTX	Gas	2040	HHD	70
	2C LTX	Gas	2040	LMHD: AFR	13
	2C LTX	Gas	2040	LMHD: IND	7
	2C LTX	Gas	2040	LMHD: ODA	13
	2C LTX	Gas	2040	VHHD	4
	2C LTX	Gas	2060	HHD	32
	2C LTX	Gas	2060	LMHD: AFR	24
	2C LTX	Gas	2060	LMHD: IND	5
	2C LTX	Gas	2060	LMHD: ODA	17
	2C LTX	Gas	2060	VHHD	3
	2C LTX	Oil	2040	HHD	90
	2C LTX	Oil	2040	LMHD: AFR	29
	2C LTX	Oil	2040	LMHD: IND	2
	2C LTX	Oil	2040	LMHD: ODA	6
	2C LTX	Oil	2040	VHHD	5
	2C LTX	Oil	2060	HHD	62
	2C LTX	Oil	2060	LMHD: AFR	30
	2C LTX	Oil	2060	LMHD: IND	1
	2C LTX	Oil	2060	LMHD: ODA	7
	2C LTX	Oil	2060	VHHD	2
	2C-A HTX	Coal	2040	HHD	3
	2C-A HTX	Coal	2040	LMHD: AFR	5
	2C-A HTX	Coal	2040	LMHD: IND	2
	2C-A HTX	Coal	2040	LMHD: ODA	24
	2C-A HTX	Coal	2040	VHHD	1
	2C-A HTX	Coal	2060	HHD	4
	2C-A HTX	Coal	2060	LMHD: AFR	25
	2C-A HTX	Coal	2060	LMHD: IND	4
	2C-A HTX	Coal	2060	LMHD: ODA	5
	2C-A HTX	Coal	2060	VHHD	0
	2C-A HTX	Gas	2040	HHD	42
	2C-A HTX	Gas	2040	LMHD: AFR	13
	2C-A HTX	Gas	2040	LMHD: IND	6
	2C-A HTX	Gas	2040	LMHD: ODA	12
	2C-A HTX	Gas	2040	VHHD	4
	2C-A HTX	Gas	2060	HHD	10
	2C-A HTX	Gas	2060	LMHD: AFR	27
	2C-A HTX	Gas	2060	LMHD: IND	4
	2C-A HTX	Gas	2060	LMHD: ODA	22
	2C-A HTX	Gas	2060	VHHD	2
	2C-A HTX	Oil	2040	HHD	69
	2C-A HTX	Oil	2040	LMHD: AFR	38
	2C-A HTX	Oil	2040	LMHD: IND	3
	2C-A HTX	Oil	2040	LMHD: ODA	9
	2C-A HTX	Oil	2040	VHHD	5
	2C-A HTX	Oil	2060	HHD	28
	2C-A HTX	Oil	2060	LMHD: AFR	24
	2C-A HTX	Oil	2060	LMHD: IND	0
	2C-A HTX	Oil	2060	LMHD: ODA	5
	2C-A HTX	Oil	2060	VHHD	1
	2C-A LTX	Coal	2040	HHD	4
	2C-A LTX	Coal	2040	LMHD: AFR	4
	2C-A LTX	Coal	2040	LMHD: IND	2
	2C-A LTX	Coal	2040	LMHD: ODA	23
	2C-A LTX	Coal	2040	VHHD	1
	2C-A LTX	Coal	2060	HHD	2
	2C-A LTX	Coal	2060	LMHD: AFR	23
	2C-A LTX	Coal	2060	LMHD: IND	3
	2C-A LTX	Coal	2060	LMHD: ODA	2
	2C-A LTX	Coal	2060	VHHD	0
	2C-A LTX	Gas	2040	HHD	56
	2C-A LTX	Gas	2040	LMHD: AFR	12
	2C-A LTX	Gas	2040	LMHD: IND	5
	2C-A LTX	Gas	2040	LMHD: ODA	11
	2C-A LTX	Gas	2040	VHHD	4
	2C-A LTX	Gas	2060	HHD	27
	2C-A LTX	Gas	2060	LMHD: AFR	23
	2C-A LTX	Gas	2060	LMHD: IND	4
	2C-A LTX	Gas	2060	LMHD: ODA	17
	2C-A LTX	Gas	2060	VHHD	2
	2C-A LTX	Oil	2040	HHD	86
	2C-A LTX	Oil	2040	LMHD: AFR	30
	2C-A LTX	Oil	2040	LMHD: IND	3
	2C-A LTX	Oil	2040	LMHD: ODA	7
	2C-A LTX	Oil	2040	VHHD	5
	2C-A LTX	Oil	2060	HHD	41
	2C-A LTX	Oil	2060	LMHD: AFR	26
	2C-A LTX	Oil	2060	LMHD: IND	1
	2C-A LTX	Oil	2060	LMHD: ODA	8
	2C-A LTX	Oil	2060	VHHD	2

[truncated: 17 more sheets: Supp. Figure 7, Supp. Figure 8, Supp. Figure 9, Supp. Figure 10, Supp. Figure 11, Supp. Figure 12, Supp. Figure 13, Supp. Figure 14, Supp. Figure 15, Supp. Figure 17, Supp. Figure 18, Supp. Figure 19, Supp. Figure 20, Supp. Figure 21, Supp. Figure 22, Supp. Figure 24, Supp. Figure 26]
